# Supplementary material for: Open-source sensor for measuring oxygen partial pressures below 100 microbars
Source: PLoS One. 2018 Nov 14;13(11):e0206678. doi: 10.1371/journal.pone.0206678 (PMC6235348; doi:10.1371/journal.pone.0206678)
Supplement: S1 File — The EAGLE schematics files. (ZIP) For latest version, see http://bosaklab.scripts.mit.edu/trace-oxygen-sensor/. (ZIP) [file pone.0206678.s002.zip]

Archive with 9 entries (9 files):
- button_strip_mk6.brd
- button_strip_mk6.sch
- licenseCC_BY_4_0.txt
- oxygen_sensor_mk8_final.brd
- oxygen_sensor_mk8_final.pdf
- oxygen_sensor_mk8_final.sch
- partlist.txt
- reset_button_mk6.brd
- reset_button_mk6.sch
