# Supplementary material for: Open-source sensor for measuring oxygen partial pressures below 100 microbars
Source: PLoS One. 2018 Nov 14;13(11):e0206678. doi: 10.1371/journal.pone.0206678 (PMC6235348; doi:10.1371/journal.pone.0206678)
Supplement: S1 File — The EAGLE schematics files. (ZIP) For latest version, see http://bosaklab.scripts.mit.edu/trace-oxygen-sensor/. (ZIP) [file pone.0206678.s002.zip › button_strip_mk6.sch]

<?xml version="1.0" encoding="utf-8"?>
<!DOCTYPE eagle SYSTEM "eagle.dtd">
<eagle version="7.7.0">
<drawing>
<settings>
<setting alwaysvectorfont="no"/>
<setting verticaltext="up"/>
</settings>
<grid distance="0.1" unitdist="inch" unit="inch" style="lines" multiple="1" display="no" altdistance="0.01" altunitdist="inch" altunit="inch"/>
<layers>
<layer number="1" name="Top" color="4" fill="1" visible="no" active="no"/>
<layer number="16" name="Bottom" color="1" fill="1" visible="no" active="no"/>
<layer number="17" name="Pads" color="2" fill="1" visible="no" active="no"/>
<layer number="18" name="Vias" color="2" fill="1" visible="no" active="no"/>
<layer number="19" name="Unrouted" color="6" fill="1" visible="no" active="no"/>
<layer number="20" name="Dimension" color="15" fill="1" visible="no" active="no"/>
<layer number="21" name="tPlace" color="7" fill="1" visible="no" active="no"/>
<layer number="22" name="bPlace" color="7" fill="1" visible="no" active="no"/>
<layer number="23" name="tOrigins" color="15" fill="1" visible="no" active="no"/>
<layer number="24" name="bOrigins" color="15" fill="1" visible="no" active="no"/>
<layer number="25" name="tNames" color="7" fill="1" visible="no" active="no"/>
<layer number="26" name="bNames" color="7" fill="1" visible="no" active="no"/>
<layer number="27" name="tValues" color="7" fill="1" visible="no" active="no"/>
<layer number="28" name="bValues" color="7" fill="1" visible="no" active="no"/>
<layer number="29" name="tStop" color="7" fill="3" visible="no" active="no"/>
<layer number="30" name="bStop" color="7" fill="6" visible="no" active="no"/>
<layer number="31" name="tCream" color="7" fill="4" visible="no" active="no"/>
<layer number="32" name="bCream" color="7" fill="5" visible="no" active="no"/>
<layer number="33" name="tFinish" color="6" fill="3" visible="no" active="no"/>
<layer number="34" name="bFinish" color="6" fill="6" visible="no" active="no"/>
<layer number="35" name="tGlue" color="7" fill="4" visible="no" active="no"/>
<layer number="36" name="bGlue" color="7" fill="5" visible="no" active="no"/>
<layer number="37" name="tTest" color="7" fill="1" visible="no" active="no"/>
<layer number="38" name="bTest" color="7" fill="1" visible="no" active="no"/>
<layer number="39" name="tKeepout" color="4" fill="11" visible="no" active="no"/>
<layer number="40" name="bKeepout" color="1" fill="11" visible="no" active="no"/>
<layer number="41" name="tRestrict" color="4" fill="10" visible="no" active="no"/>
<layer number="42" name="bRestrict" color="1" fill="10" visible="no" active="no"/>
<layer number="43" name="vRestrict" color="2" fill="10" visible="no" active="no"/>
<layer number="44" name="Drills" color="7" fill="1" visible="no" active="no"/>
<layer number="45" name="Holes" color="7" fill="1" visible="no" active="no"/>
<layer number="46" name="Milling" color="3" fill="1" visible="no" active="no"/>
<layer number="47" name="Measures" color="7" fill="1" visible="no" active="no"/>
<layer number="48" name="Document" color="7" fill="1" visible="no" active="no"/>
<layer number="49" name="Reference" color="7" fill="1" visible="no" active="no"/>
<layer number="51" name="tDocu" color="7" fill="1" visible="no" active="no"/>
<layer number="52" name="bDocu" color="7" fill="1" visible="no" active="no"/>
<layer number="90" name="Modules" color="5" fill="1" visible="yes" active="yes"/>
<layer number="91" name="Nets" color="2" fill="1" visible="yes" active="yes"/>
<layer number="92" name="Busses" color="1" fill="1" visible="yes" active="yes"/>
<layer number="93" name="Pins" color="2" fill="1" visible="no" active="yes"/>
<layer number="94" name="Symbols" color="4" fill="1" visible="yes" active="yes"/>
<layer number="95" name="Names" color="7" fill="1" visible="yes" active="yes"/>
<layer number="96" name="Values" color="7" fill="1" visible="yes" active="yes"/>
<layer number="97" name="Info" color="7" fill="1" visible="yes" active="yes"/>
<layer number="98" name="Guide" color="6" fill="1" visible="yes" active="yes"/>
</layers>
<schematic xreflabel="%F%N/%S.%C%R" xrefpart="/%S.%C%R">
<libraries>
<library name="pinhead">
<description>&lt;b&gt;Pin Header Connectors&lt;/b&gt;&lt;p&gt;
&lt;author&gt;Created by librarian@cadsoft.de&lt;/author&gt;</description>
<packages>
<package name="1X05">
<description>&lt;b&gt;PIN HEADER&lt;/b&gt;</description>
<wire x1="1.905" y1="1.27" x2="3.175" y2="1.27" width="0.1524" layer="21"/>
<wire x1="3.175" y1="1.27" x2="3.81" y2="0.635" width="0.1524" layer="21"/>
<wire x1="3.81" y1="0.635" x2="3.81" y2="-0.635" width="0.1524" layer="21"/>
<wire x1="3.81" y1="-0.635" x2="3.175" y2="-1.27" width="0.1524" layer="21"/>
<wire x1="-1.27" y1="0.635" x2="-0.635" y2="1.27" width="0.1524" layer="21"/>
<wire x1="-0.635" y1="1.27" x2="0.635" y2="1.27" width="0.1524" layer="21"/>
<wire x1="0.635" y1="1.27" x2="1.27" y2="0.635" width="0.1524" layer="21"/>
<wire x1="1.27" y1="0.635" x2="1.27" y2="-0.635" width="0.1524" layer="21"/>
<wire x1="1.27" y1="-0.635" x2="0.635" y2="-1.27" width="0.1524" layer="21"/>
<wire x1="0.635" y1="-1.27" x2="-0.635" y2="-1.27" width="0.1524" layer="21"/>
<wire x1="-0.635" y1="-1.27" x2="-1.27" y2="-0.635" width="0.1524" layer="21"/>
<wire x1="1.905" y1="1.27" x2="1.27" y2="0.635" width="0.1524" layer="21"/>
<wire x1="1.27" y1="-0.635" x2="1.905" y2="-1.27" width="0.1524" layer="21"/>
<wire x1="3.175" y1="-1.27" x2="1.905" y2="-1.27" width="0.1524" layer="21"/>
<wire x1="-5.715" y1="1.27" x2="-4.445" y2="1.27" width="0.1524" layer="21"/>
<wire x1="-4.445" y1="1.27" x2="-3.81" y2="0.635" width="0.1524" layer="21"/>
<wire x1="-3.81" y1="0.635" x2="-3.81" y2="-0.635" width="0.1524" layer="21"/>
<wire x1="-3.81" y1="-0.635" x2="-4.445" y2="-1.27" width="0.1524" layer="21"/>
<wire x1="-3.81" y1="0.635" x2="-3.175" y2="1.27" width="0.1524" layer="21"/>
<wire x1="-3.175" y1="1.27" x2="-1.905" y2="1.27" width="0.1524" layer="21"/>
<wire x1="-1.905" y1="1.27" x2="-1.27" y2="0.635" width="0.1524" layer="21"/>
<wire x1="-1.27" y1="0.635" x2="-1.27" y2="-0.635" width="0.1524" layer="21"/>
<wire x1="-1.27" y1="-0.635" x2="-1.905" y2="-1.27" width="0.1524" layer="21"/>
<wire x1="-1.905" y1="-1.27" x2="-3.175" y2="-1.27" width="0.1524" layer="21"/>
<wire x1="-3.175" y1="-1.27" x2="-3.81" y2="-0.635" width="0.1524" layer="21"/>
<wire x1="-6.35" y1="0.635" x2="-6.35" y2="-0.635" width="0.1524" layer="21"/>
<wire x1="-5.715" y1="1.27" x2="-6.35" y2="0.635" width="0.1524" layer="21"/>
<wire x1="-6.35" y1="-0.635" x2="-5.715" y2="-1.27" width="0.1524" layer="21"/>
<wire x1="-4.445" y1="-1.27" x2="-5.715" y2="-1.27" width="0.1524" layer="21"/>
<wire x1="4.445" y1="1.27" x2="5.715" y2="1.27" width="0.1524" layer="21"/>
<wire x1="5.715" y1="1.27" x2="6.35" y2="0.635" width="0.1524" layer="21"/>
<wire x1="6.35" y1="0.635" x2="6.35" y2="-0.635" width="0.1524" layer="21"/>
<wire x1="6.35" y1="-0.635" x2="5.715" y2="-1.27" width="0.1524" layer="21"/>
<wire x1="4.445" y1="1.27" x2="3.81" y2="0.635" width="0.1524" layer="21"/>
<wire x1="3.81" y1="-0.635" x2="4.445" y2="-1.27" width="0.1524" layer="21"/>
<wire x1="5.715" y1="-1.27" x2="4.445" y2="-1.27" width="0.1524" layer="21"/>
<pad name="1" x="-5.08" y="0" drill="1.016" shape="long" rot="R90"/>
<pad name="2" x="-2.54" y="0" drill="1.016" shape="long" rot="R90"/>
<pad name="3" x="0" y="0" drill="1.016" shape="long" rot="R90"/>
<pad name="4" x="2.54" y="0" drill="1.016" shape="long" rot="R90"/>
<pad name="5" x="5.08" y="0" drill="1.016" shape="long" rot="R90"/>
<text x="-6.4262" y="1.8288" size="1.27" layer="25" ratio="10">&gt;NAME</text>
<text x="-6.35" y="-3.175" size="1.27" layer="27">&gt;VALUE</text>
<rectangle x1="2.286" y1="-0.254" x2="2.794" y2="0.254" layer="51"/>
<rectangle x1="-0.254" y1="-0.254" x2="0.254" y2="0.254" layer="51"/>
<rectangle x1="-2.794" y1="-0.254" x2="-2.286" y2="0.254" layer="51"/>
<rectangle x1="-5.334" y1="-0.254" x2="-4.826" y2="0.254" layer="51"/>
<rectangle x1="4.826" y1="-0.254" x2="5.334" y2="0.254" layer="51"/>
</package>
<package name="1X05/90">
<description>&lt;b&gt;PIN HEADER&lt;/b&gt;</description>
<wire x1="-6.35" y1="-1.905" x2="-3.81" y2="-1.905" width="0.1524" layer="21"/>
<wire x1="-3.81" y1="-1.905" x2="-3.81" y2="0.635" width="0.1524" layer="21"/>
<wire x1="-3.81" y1="0.635" x2="-6.35" y2="0.635" width="0.1524" layer="21"/>
<wire x1="-6.35" y1="0.635" x2="-6.35" y2="-1.905" width="0.1524" layer="21"/>
<wire x1="-5.08" y1="6.985" x2="-5.08" y2="1.27" width="0.762" layer="21"/>
<wire x1="-3.81" y1="-1.905" x2="-1.27" y2="-1.905" width="0.1524" layer="21"/>
<wire x1="-1.27" y1="-1.905" x2="-1.27" y2="0.635" width="0.1524" layer="21"/>
<wire x1="-1.27" y1="0.635" x2="-3.81" y2="0.635" width="0.1524" layer="21"/>
<wire x1="-2.54" y1="6.985" x2="-2.54" y2="1.27" width="0.762" layer="21"/>
<wire x1="-1.27" y1="-1.905" x2="1.27" y2="-1.905" width="0.1524" layer="21"/>
<wire x1="1.27" y1="-1.905" x2="1.27" y2="0.635" width="0.1524" layer="21"/>
<wire x1="1.27" y1="0.635" x2="-1.27" y2="0.635" width="0.1524" layer="21"/>
<wire x1="0" y1="6.985" x2="0" y2="1.27" width="0.762" layer="21"/>
<wire x1="1.27" y1="-1.905" x2="3.81" y2="-1.905" width="0.1524" layer="21"/>
<wire x1="3.81" y1="-1.905" x2="3.81" y2="0.635" width="0.1524" layer="21"/>
<wire x1="3.81" y1="0.635" x2="1.27" y2="0.635" width="0.1524" layer="21"/>
<wire x1="2.54" y1="6.985" x2="2.54" y2="1.27" width="0.762" layer="21"/>
<wire x1="3.81" y1="-1.905" x2="6.35" y2="-1.905" width="0.1524" layer="21"/>
<wire x1="6.35" y1="-1.905" x2="6.35" y2="0.635" width="0.1524" layer="21"/>
<wire x1="6.35" y1="0.635" x2="3.81" y2="0.635" width="0.1524" layer="21"/>
<wire x1="5.08" y1="6.985" x2="5.08" y2="1.27" width="0.762" layer="21"/>
<pad name="1" x="-5.08" y="-3.81" drill="1.016" shape="long" rot="R90"/>
<pad name="2" x="-2.54" y="-3.81" drill="1.016" shape="long" rot="R90"/>
<pad name="3" x="0" y="-3.81" drill="1.016" shape="long" rot="R90"/>
<pad name="4" x="2.54" y="-3.81" drill="1.016" shape="long" rot="R90"/>
<pad name="5" x="5.08" y="-3.81" drill="1.016" shape="long" rot="R90"/>
<text x="-6.985" y="-3.81" size="1.27" layer="25" ratio="10" rot="R90">&gt;NAME</text>
<text x="8.255" y="-3.81" size="1.27" layer="27" rot="R90">&gt;VALUE</text>
<rectangle x1="-5.461" y1="0.635" x2="-4.699" y2="1.143" layer="21"/>
<rectangle x1="-2.921" y1="0.635" x2="-2.159" y2="1.143" layer="21"/>
<rectangle x1="-0.381" y1="0.635" x2="0.381" y2="1.143" layer="21"/>
<rectangle x1="2.159" y1="0.635" x2="2.921" y2="1.143" layer="21"/>
<rectangle x1="4.699" y1="0.635" x2="5.461" y2="1.143" layer="21"/>
<rectangle x1="-5.461" y1="-2.921" x2="-4.699" y2="-1.905" layer="21"/>
<rectangle x1="-2.921" y1="-2.921" x2="-2.159" y2="-1.905" layer="21"/>
<rectangle x1="-0.381" y1="-2.921" x2="0.381" y2="-1.905" layer="21"/>
<rectangle x1="2.159" y1="-2.921" x2="2.921" y2="-1.905" layer="21"/>
<rectangle x1="4.699" y1="-2.921" x2="5.461" y2="-1.905" layer="21"/>
</package>
<package name="1_05X2MM">
<description>CON-M-1X5-200</description>
<text x="-4.5" y="1.5" size="1.27" layer="25" ratio="10">&gt;NAME</text>
<text x="-4.75" y="-2.75" size="1.27" layer="27">&gt;VALUE</text>
<wire x1="-5" y1="0.5" x2="-4.5" y2="1" width="0.1524" layer="21"/>
<wire x1="-4.5" y1="1" x2="-3.5" y2="1" width="0.1524" layer="21"/>
<wire x1="-3.5" y1="1" x2="-3" y2="0.5" width="0.1524" layer="21"/>
<wire x1="-3" y1="-0.5" x2="-3.5" y2="-1" width="0.1524" layer="21"/>
<wire x1="-3.5" y1="-1" x2="-4.5" y2="-1" width="0.1524" layer="21"/>
<wire x1="-4.5" y1="-1" x2="-5" y2="-0.5" width="0.1524" layer="21"/>
<wire x1="-5" y1="0.5" x2="-5" y2="-0.5" width="0.1524" layer="21"/>
<pad name="1" x="-4" y="0" drill="1.016" diameter="1.3" shape="square" rot="R90"/>
<rectangle x1="-4.254" y1="-0.254" x2="-3.746" y2="0.254" layer="51"/>
<wire x1="-3" y1="0.5" x2="-2.5" y2="1" width="0.1524" layer="21"/>
<wire x1="-2.5" y1="1" x2="-1.5" y2="1" width="0.1524" layer="21"/>
<wire x1="-1.5" y1="1" x2="-1" y2="0.5" width="0.1524" layer="21"/>
<wire x1="-1" y1="-0.5" x2="-1.5" y2="-1" width="0.1524" layer="21"/>
<wire x1="-1.5" y1="-1" x2="-2.5" y2="-1" width="0.1524" layer="21"/>
<wire x1="-2.5" y1="-1" x2="-3" y2="-0.5" width="0.1524" layer="21"/>
<wire x1="-3" y1="0.5" x2="-3" y2="-0.5" width="0.1524" layer="21"/>
<pad name="3" x="-2" y="0" drill="1.016" diameter="1.3" rot="R90"/>
<rectangle x1="-2.254" y1="-0.254" x2="-1.746" y2="0.254" layer="51"/>
<wire x1="-1" y1="0.5" x2="-0.5" y2="1" width="0.1524" layer="21"/>
<wire x1="-0.5" y1="1" x2="0.5" y2="1" width="0.1524" layer="21"/>
<wire x1="0.5" y1="1" x2="1" y2="0.5" width="0.1524" layer="21"/>
<wire x1="1" y1="-0.5" x2="0.5" y2="-1" width="0.1524" layer="21"/>
<wire x1="0.5" y1="-1" x2="-0.5" y2="-1" width="0.1524" layer="21"/>
<wire x1="-0.5" y1="-1" x2="-1" y2="-0.5" width="0.1524" layer="21"/>
<wire x1="-1" y1="0.5" x2="-1" y2="-0.5" width="0.1524" layer="21"/>
<pad name="2" x="0" y="0" drill="1.016" diameter="1.3" rot="R90"/>
<rectangle x1="-0.254" y1="-0.254" x2="0.254" y2="0.254" layer="51"/>
<wire x1="1" y1="0.5" x2="1.5" y2="1" width="0.1524" layer="21"/>
<wire x1="1.5" y1="1" x2="2.5" y2="1" width="0.1524" layer="21"/>
<wire x1="2.5" y1="1" x2="3" y2="0.5" width="0.1524" layer="21"/>
<wire x1="3" y1="-0.5" x2="2.5" y2="-1" width="0.1524" layer="21"/>
<wire x1="2.5" y1="-1" x2="1.5" y2="-1" width="0.1524" layer="21"/>
<wire x1="1.5" y1="-1" x2="1" y2="-0.5" width="0.1524" layer="21"/>
<wire x1="1" y1="0.5" x2="1" y2="-0.5" width="0.1524" layer="21"/>
<pad name="4" x="2" y="0" drill="1.016" diameter="1.3" rot="R90"/>
<rectangle x1="1.746" y1="-0.254" x2="2.254" y2="0.254" layer="51"/>
<wire x1="3" y1="0.5" x2="3.5" y2="1" width="0.1524" layer="21"/>
<wire x1="3.5" y1="1" x2="4.5" y2="1" width="0.1524" layer="21"/>
<wire x1="4.5" y1="1" x2="5" y2="0.5" width="0.1524" layer="21"/>
<wire x1="5" y1="0.5" x2="5" y2="-0.5" width="0.1524" layer="21"/>
<wire x1="5" y1="-0.5" x2="4.5" y2="-1" width="0.1524" layer="21"/>
<wire x1="4.5" y1="-1" x2="3.5" y2="-1" width="0.1524" layer="21"/>
<wire x1="3.5" y1="-1" x2="3" y2="-0.5" width="0.1524" layer="21"/>
<wire x1="3" y1="0.5" x2="3" y2="-0.5" width="0.1524" layer="21"/>
<pad name="5" x="4" y="0" drill="1.016" diameter="1.3" rot="R90"/>
<rectangle x1="3.746" y1="-0.254" x2="4.254" y2="0.254" layer="51"/>
</package>
<package name="1X01">
<description>&lt;b&gt;PIN HEADER&lt;/b&gt;</description>
<wire x1="-0.635" y1="1.27" x2="0.635" y2="1.27" width="0.1524" layer="21"/>
<wire x1="0.635" y1="1.27" x2="1.27" y2="0.635" width="0.1524" layer="21"/>
<wire x1="1.27" y1="0.635" x2="1.27" y2="-0.635" width="0.1524" layer="21"/>
<wire x1="1.27" y1="-0.635" x2="0.635" y2="-1.27" width="0.1524" layer="21"/>
<wire x1="-1.27" y1="0.635" x2="-1.27" y2="-0.635" width="0.1524" layer="21"/>
<wire x1="-0.635" y1="1.27" x2="-1.27" y2="0.635" width="0.1524" layer="21"/>
<wire x1="-1.27" y1="-0.635" x2="-0.635" y2="-1.27" width="0.1524" layer="21"/>
<wire x1="0.635" y1="-1.27" x2="-0.635" y2="-1.27" width="0.1524" layer="21"/>
<pad name="1" x="0" y="0" drill="1.016" shape="octagon"/>
<text x="-1.3462" y="1.8288" size="1.27" layer="25" ratio="10">&gt;NAME</text>
<text x="-1.27" y="-3.175" size="1.27" layer="27">&gt;VALUE</text>
<rectangle x1="-0.254" y1="-0.254" x2="0.254" y2="0.254" layer="51"/>
</package>
</packages>
<symbols>
<symbol name="PINHD5">
<wire x1="-6.35" y1="-7.62" x2="1.27" y2="-7.62" width="0.4064" layer="94"/>
<wire x1="1.27" y1="-7.62" x2="1.27" y2="7.62" width="0.4064" layer="94"/>
<wire x1="1.27" y1="7.62" x2="-6.35" y2="7.62" width="0.4064" layer="94"/>
<wire x1="-6.35" y1="7.62" x2="-6.35" y2="-7.62" width="0.4064" layer="94"/>
<text x="-6.35" y="8.255" size="1.778" layer="95">&gt;NAME</text>
<text x="-6.35" y="-10.16" size="1.778" layer="96">&gt;VALUE</text>
<pin name="1" x="-2.54" y="5.08" visible="pad" length="short" direction="pas" function="dot"/>
<pin name="2" x="-2.54" y="2.54" visible="pad" length="short" direction="pas" function="dot"/>
<pin name="3" x="-2.54" y="0" visible="pad" length="short" direction="pas" function="dot"/>
<pin name="4" x="-2.54" y="-2.54" visible="pad" length="short" direction="pas" function="dot"/>
<pin name="5" x="-2.54" y="-5.08" visible="pad" length="short" direction="pas" function="dot"/>
</symbol>
<symbol name="PINHD1">
<wire x1="-6.35" y1="-2.54" x2="1.27" y2="-2.54" width="0.4064" layer="94"/>
<wire x1="1.27" y1="-2.54" x2="1.27" y2="2.54" width="0.4064" layer="94"/>
<wire x1="1.27" y1="2.54" x2="-6.35" y2="2.54" width="0.4064" layer="94"/>
<wire x1="-6.35" y1="2.54" x2="-6.35" y2="-2.54" width="0.4064" layer="94"/>
<text x="-6.35" y="3.175" size="1.778" layer="95">&gt;NAME</text>
<text x="-6.35" y="-5.08" size="1.778" layer="96">&gt;VALUE</text>
<pin name="1" x="-2.54" y="0" visible="pad" length="short" direction="pas" function="dot"/>
</symbol>
</symbols>
<devicesets>
<deviceset name="PINHD-1X5" prefix="JP" uservalue="yes">
<description>&lt;b&gt;PIN HEADER&lt;/b&gt;</description>
<gates>
<gate name="A" symbol="PINHD5" x="0" y="0"/>
</gates>
<devices>
<device name="" package="1X05">
<connects>
<connect gate="A" pin="1" pad="1"/>
<connect gate="A" pin="2" pad="2"/>
<connect gate="A" pin="3" pad="3"/>
<connect gate="A" pin="4" pad="4"/>
<connect gate="A" pin="5" pad="5"/>
</connects>
<technologies>
<technology name=""/>
</technologies>
</device>
<device name="/90" package="1X05/90">
<connects>
<connect gate="A" pin="1" pad="1"/>
<connect gate="A" pin="2" pad="2"/>
<connect gate="A" pin="3" pad="3"/>
<connect gate="A" pin="4" pad="4"/>
<connect gate="A" pin="5" pad="5"/>
</connects>
<technologies>
<technology name=""/>
</technologies>
</device>
<device name="5X2MM" package="1_05X2MM">
<connects>
<connect gate="A" pin="1" pad="1"/>
<connect gate="A" pin="2" pad="2"/>
<connect gate="A" pin="3" pad="3"/>
<connect gate="A" pin="4" pad="4"/>
<connect gate="A" pin="5" pad="5"/>
</connects>
<technologies>
<technology name=""/>
</technologies>
</device>
</devices>
</deviceset>
<deviceset name="PINHD-1X1" prefix="JP" uservalue="yes">
<description>&lt;b&gt;PIN HEADER&lt;/b&gt;</description>
<gates>
<gate name="G$1" symbol="PINHD1" x="0" y="0"/>
</gates>
<devices>
<device name="" package="1X01">
<connects>
<connect gate="G$1" pin="1" pad="1"/>
</connects>
<technologies>
<technology name=""/>
</technologies>
</device>
</devices>
</deviceset>
</devicesets>
</library>
<library name="supply2">
<description>&lt;b&gt;Supply Symbols&lt;/b&gt;&lt;p&gt;
GND, VCC, 0V, +5V, -5V, etc.&lt;p&gt;
Please keep in mind, that these devices are necessary for the
automatic wiring of the supply signals.&lt;p&gt;
The pin name defined in the symbol is identical to the net which is to be wired automatically.&lt;p&gt;
In this library the device names are the same as the pin names of the symbols, therefore the correct signal names appear next to the supply symbols in the schematic.&lt;p&gt;
&lt;author&gt;Created by librarian@cadsoft.de&lt;/author&gt;</description>
<packages>
</packages>
<symbols>
<symbol name="GND">
<wire x1="-1.27" y1="0" x2="1.27" y2="0" width="0.254" layer="94"/>
<wire x1="1.27" y1="0" x2="0" y2="-1.27" width="0.254" layer="94"/>
<wire x1="0" y1="-1.27" x2="-1.27" y2="0" width="0.254" layer="94"/>
<text x="-1.905" y="-3.175" size="1.778" layer="96">&gt;VALUE</text>
<pin name="GND" x="0" y="2.54" visible="off" length="short" direction="sup" rot="R270"/>
</symbol>
</symbols>
<devicesets>
<deviceset name="GND" prefix="SUPPLY">
<description>&lt;b&gt;SUPPLY SYMBOL&lt;/b&gt;</description>
<gates>
<gate name="GND" symbol="GND" x="0" y="0"/>
</gates>
<devices>
<device name="">
<technologies>
<technology name=""/>
</technologies>
</device>
</devices>
</deviceset>
</devicesets>
</library>
</libraries>
<attributes>
</attributes>
<variantdefs>
</variantdefs>
<classes>
<class number="0" name="default" width="0" drill="0">
</class>
</classes>
<parts>
<part name="JP1" library="pinhead" deviceset="PINHD-1X5" device=""/>
<part name="SUPPLY1" library="supply2" deviceset="GND" device=""/>
<part name="SUPPLY2" library="supply2" deviceset="GND" device=""/>
<part name="SUPPLY3" library="supply2" deviceset="GND" device=""/>
<part name="SUPPLY4" library="supply2" deviceset="GND" device=""/>
<part name="SUPPLY5" library="supply2" deviceset="GND" device=""/>
<part name="JP2" library="pinhead" deviceset="PINHD-1X1" device="" value="N/C"/>
<part name="JP3" library="pinhead" deviceset="PINHD-1X1" device="" value="N/C"/>
<part name="JP4" library="pinhead" deviceset="PINHD-1X1" device="" value="N/C"/>
<part name="JP5" library="pinhead" deviceset="PINHD-1X1" device="" value="N/C"/>
<part name="JP6" library="pinhead" deviceset="PINHD-1X1" device="" value="N/C"/>
<part name="JP7" library="pinhead" deviceset="PINHD-1X1" device="" value="N/C"/>
<part name="JP8" library="pinhead" deviceset="PINHD-1X1" device="" value="N/C"/>
<part name="JP9" library="pinhead" deviceset="PINHD-1X1" device="" value="N/C"/>
</parts>
<sheets>
<sheet>
<plain>
</plain>
<instances>
<instance part="JP1" gate="A" x="55.88" y="60.96" rot="R270"/>
<instance part="SUPPLY1" gate="GND" x="83.82" y="81.28"/>
<instance part="SUPPLY2" gate="GND" x="68.58" y="81.28"/>
<instance part="SUPPLY3" gate="GND" x="43.18" y="81.28"/>
<instance part="SUPPLY4" gate="GND" x="27.94" y="81.28"/>
<instance part="SUPPLY5" gate="GND" x="71.12" y="60.96"/>
<instance part="JP2" gate="G$1" x="27.94" y="88.9" rot="R90"/>
<instance part="JP3" gate="G$1" x="38.1" y="88.9" rot="R90"/>
<instance part="JP4" gate="G$1" x="43.18" y="88.9" rot="R90"/>
<instance part="JP5" gate="G$1" x="53.34" y="88.9" rot="R90"/>
<instance part="JP6" gate="G$1" x="58.42" y="88.9" rot="R90"/>
<instance part="JP7" gate="G$1" x="68.58" y="88.9" rot="R90"/>
<instance part="JP8" gate="G$1" x="73.66" y="88.9" rot="R90"/>
<instance part="JP9" gate="G$1" x="83.82" y="88.9" rot="R90"/>
</instances>
<busses>
</busses>
<nets>
<net name="N$1" class="0">
<segment>
<wire x1="38.1" y1="86.36" x2="38.1" y2="76.2" width="0.1524" layer="91"/>
<wire x1="38.1" y1="76.2" x2="50.8" y2="76.2" width="0.1524" layer="91"/>
<pinref part="JP1" gate="A" pin="5"/>
<wire x1="50.8" y1="76.2" x2="50.8" y2="63.5" width="0.1524" layer="91"/>
<pinref part="JP3" gate="G$1" pin="1"/>
</segment>
</net>
<net name="N$3" class="0">
<segment>
<pinref part="JP1" gate="A" pin="4"/>
<wire x1="53.34" y1="63.5" x2="53.34" y2="86.36" width="0.1524" layer="91"/>
<pinref part="JP5" gate="G$1" pin="1"/>
</segment>
</net>
<net name="N$4" class="0">
<segment>
<wire x1="58.42" y1="86.36" x2="58.42" y2="76.2" width="0.1524" layer="91"/>
<wire x1="58.42" y1="76.2" x2="55.88" y2="76.2" width="0.1524" layer="91"/>
<pinref part="JP1" gate="A" pin="3"/>
<wire x1="55.88" y1="76.2" x2="55.88" y2="63.5" width="0.1524" layer="91"/>
<pinref part="JP6" gate="G$1" pin="1"/>
</segment>
</net>
<net name="N$2" class="0">
<segment>
<wire x1="73.66" y1="86.36" x2="73.66" y2="73.66" width="0.1524" layer="91"/>
<wire x1="73.66" y1="73.66" x2="58.42" y2="73.66" width="0.1524" layer="91"/>
<pinref part="JP1" gate="A" pin="2"/>
<wire x1="58.42" y1="73.66" x2="58.42" y2="63.5" width="0.1524" layer="91"/>
<pinref part="JP8" gate="G$1" pin="1"/>
</segment>
</net>
<net name="GND" class="0">
<segment>
<pinref part="SUPPLY3" gate="GND" pin="GND"/>
<wire x1="43.18" y1="86.36" x2="43.18" y2="83.82" width="0.1524" layer="91"/>
<pinref part="JP4" gate="G$1" pin="1"/>
</segment>
<segment>
<pinref part="SUPPLY4" gate="GND" pin="GND"/>
<wire x1="27.94" y1="86.36" x2="27.94" y2="83.82" width="0.1524" layer="91"/>
<pinref part="JP2" gate="G$1" pin="1"/>
</segment>
<segment>
<pinref part="SUPPLY2" gate="GND" pin="GND"/>
<wire x1="68.58" y1="86.36" x2="68.58" y2="83.82" width="0.1524" layer="91"/>
<pinref part="JP7" gate="G$1" pin="1"/>
</segment>
<segment>
<pinref part="SUPPLY1" gate="GND" pin="GND"/>
<wire x1="83.82" y1="86.36" x2="83.82" y2="83.82" width="0.1524" layer="91"/>
<pinref part="JP9" gate="G$1" pin="1"/>
</segment>
<segment>
<pinref part="JP1" gate="A" pin="1"/>
<wire x1="60.96" y1="63.5" x2="60.96" y2="68.58" width="0.1524" layer="91"/>
<wire x1="60.96" y1="68.58" x2="71.12" y2="68.58" width="0.1524" layer="91"/>
<pinref part="SUPPLY5" gate="GND" pin="GND"/>
<wire x1="71.12" y1="68.58" x2="71.12" y2="63.5" width="0.1524" layer="91"/>
</segment>
</net>
</nets>
</sheet>
</sheets>
</schematic>
</drawing>
</eagle>
