# Supplementary material for: Open-source sensor for measuring oxygen partial pressures below 100 microbars
Source: PLoS One. 2018 Nov 14;13(11):e0206678. doi: 10.1371/journal.pone.0206678 (PMC6235348; doi:10.1371/journal.pone.0206678)
Supplement: S1 File — The EAGLE schematics files. (ZIP) For latest version, see http://bosaklab.scripts.mit.edu/trace-oxygen-sensor/. (ZIP) [file pone.0206678.s002.zip › licenseCC_BY_4_0.txt]

This work is licensed under the Creative Commons Attribution 4.0 International License. To view a copy of this license, visit http://creativecommons.org/licenses/by/4.0/ or send a letter to Creative Commons, PO Box 1866, Mountain View, CA 94042, USA.
� Copyright 2018 Massachusetts Institute of Technology.

Please reference the article "Mihkel Pajusalu, Caue Sciascia Borlina, Sara Seager, Shuhei Ono, Tanja Bosak. Open-source sensor for measuring oxygen partial pressures below 100 microbars. Submitted to PLOS ONE (2018)." for attributing.
