# Supplementary material for: Open-source sensor for measuring oxygen partial pressures below 100 microbars
Source: PLoS One. 2018 Nov 14;13(11):e0206678. doi: 10.1371/journal.pone.0206678 (PMC6235348; doi:10.1371/journal.pone.0206678)
Supplement: S1 File — The EAGLE schematics files. (ZIP) For latest version, see http://bosaklab.scripts.mit.edu/trace-oxygen-sensor/. (ZIP) [file pone.0206678.s002.zip › oxygen_sensor_mk8_final.brd]

<?xml version="1.0" encoding="utf-8"?>
<!DOCTYPE eagle SYSTEM "eagle.dtd">
<eagle version="8.6.3">
<drawing>
<settings>
<setting alwaysvectorfont="no"/>
<setting keepoldvectorfont="yes"/>
<setting verticaltext="up"/>
</settings>
<grid distance="10" unitdist="mil" unit="mil" style="lines" multiple="1" display="no" altdistance="0.025" altunitdist="inch" altunit="inch"/>
<layers>
<layer number="1" name="Top" color="4" fill="1" visible="yes" active="yes"/>
<layer number="2" name="Route2" color="1" fill="3" visible="no" active="no"/>
<layer number="3" name="Route3" color="4" fill="3" visible="no" active="no"/>
<layer number="4" name="Route4" color="1" fill="4" visible="no" active="no"/>
<layer number="5" name="Route5" color="4" fill="4" visible="no" active="no"/>
<layer number="6" name="Route6" color="1" fill="8" visible="no" active="no"/>
<layer number="7" name="Route7" color="4" fill="8" visible="no" active="no"/>
<layer number="8" name="Route8" color="1" fill="2" visible="no" active="no"/>
<layer number="9" name="Route9" color="4" fill="2" visible="no" active="no"/>
<layer number="10" name="Route10" color="1" fill="7" visible="no" active="no"/>
<layer number="11" name="Route11" color="4" fill="7" visible="no" active="no"/>
<layer number="12" name="Route12" color="1" fill="5" visible="no" active="no"/>
<layer number="13" name="Route13" color="4" fill="5" visible="no" active="no"/>
<layer number="14" name="Route14" color="1" fill="6" visible="no" active="no"/>
<layer number="15" name="Route15" color="4" fill="6" visible="no" active="no"/>
<layer number="16" name="Bottom" color="1" fill="1" visible="yes" active="yes"/>
<layer number="17" name="Pads" color="2" fill="1" visible="yes" active="yes"/>
<layer number="18" name="Vias" color="2" fill="1" visible="yes" active="yes"/>
<layer number="19" name="Unrouted" color="6" fill="1" visible="yes" active="yes"/>
<layer number="20" name="Dimension" color="15" fill="1" visible="yes" active="yes"/>
<layer number="21" name="tPlace" color="7" fill="1" visible="yes" active="yes"/>
<layer number="22" name="bPlace" color="7" fill="1" visible="yes" active="yes"/>
<layer number="23" name="tOrigins" color="15" fill="1" visible="yes" active="yes"/>
<layer number="24" name="bOrigins" color="15" fill="1" visible="yes" active="yes"/>
<layer number="25" name="tNames" color="7" fill="1" visible="yes" active="yes"/>
<layer number="26" name="bNames" color="7" fill="1" visible="yes" active="yes"/>
<layer number="27" name="tValues" color="7" fill="1" visible="yes" active="yes"/>
<layer number="28" name="bValues" color="7" fill="1" visible="yes" active="yes"/>
<layer number="29" name="tStop" color="7" fill="3" visible="yes" active="yes"/>
<layer number="30" name="bStop" color="7" fill="6" visible="yes" active="yes"/>
<layer number="31" name="tCream" color="7" fill="4" visible="no" active="yes"/>
<layer number="32" name="bCream" color="7" fill="5" visible="no" active="yes"/>
<layer number="33" name="tFinish" color="6" fill="3" visible="no" active="yes"/>
<layer number="34" name="bFinish" color="6" fill="6" visible="no" active="yes"/>
<layer number="35" name="tGlue" color="7" fill="4" visible="no" active="yes"/>
<layer number="36" name="bGlue" color="7" fill="5" visible="no" active="yes"/>
<layer number="37" name="tTest" color="7" fill="1" visible="no" active="yes"/>
<layer number="38" name="bTest" color="7" fill="1" visible="no" active="yes"/>
<layer number="39" name="tKeepout" color="4" fill="11" visible="no" active="yes"/>
<layer number="40" name="bKeepout" color="1" fill="11" visible="no" active="yes"/>
<layer number="41" name="tRestrict" color="4" fill="10" visible="no" active="yes"/>
<layer number="42" name="bRestrict" color="1" fill="10" visible="no" active="yes"/>
<layer number="43" name="vRestrict" color="2" fill="10" visible="no" active="yes"/>
<layer number="44" name="Drills" color="7" fill="1" visible="no" active="yes"/>
<layer number="45" name="Holes" color="7" fill="1" visible="no" active="yes"/>
<layer number="46" name="Milling" color="3" fill="1" visible="no" active="yes"/>
<layer number="47" name="Measures" color="7" fill="1" visible="no" active="yes"/>
<layer number="48" name="Document" color="7" fill="1" visible="no" active="yes"/>
<layer number="49" name="Reference" color="7" fill="1" visible="no" active="yes"/>
<layer number="50" name="dxf" color="7" fill="1" visible="no" active="no"/>
<layer number="51" name="tDocu" color="7" fill="1" visible="no" active="yes"/>
<layer number="52" name="bDocu" color="7" fill="1" visible="no" active="yes"/>
<layer number="53" name="tGND_GNDA" color="7" fill="9" visible="no" active="no"/>
<layer number="54" name="bGND_GNDA" color="1" fill="9" visible="no" active="no"/>
<layer number="56" name="wert" color="7" fill="1" visible="no" active="no"/>
<layer number="57" name="tCAD" color="7" fill="1" visible="no" active="no"/>
<layer number="90" name="Modules" color="5" fill="1" visible="no" active="no"/>
<layer number="91" name="Nets" color="2" fill="1" visible="no" active="no"/>
<layer number="92" name="Busses" color="1" fill="1" visible="no" active="no"/>
<layer number="93" name="Pins" color="2" fill="1" visible="no" active="no"/>
<layer number="94" name="Symbols" color="4" fill="1" visible="no" active="no"/>
<layer number="95" name="Names" color="7" fill="1" visible="no" active="no"/>
<layer number="96" name="Values" color="7" fill="1" visible="no" active="no"/>
<layer number="97" name="Info" color="7" fill="1" visible="no" active="no"/>
<layer number="98" name="Guide" color="6" fill="1" visible="no" active="no"/>
<layer number="99" name="SpiceOrder" color="7" fill="1" visible="no" active="no"/>
<layer number="100" name="Muster" color="7" fill="1" visible="no" active="no"/>
<layer number="101" name="Patch_Top" color="12" fill="4" visible="no" active="no"/>
<layer number="102" name="Vscore" color="7" fill="1" visible="no" active="no"/>
<layer number="103" name="tMap" color="7" fill="1" visible="no" active="no"/>
<layer number="104" name="Name" color="7" fill="1" visible="no" active="no"/>
<layer number="105" name="tPlate" color="7" fill="1" visible="no" active="no"/>
<layer number="106" name="bPlate" color="7" fill="1" visible="no" active="no"/>
<layer number="107" name="Crop" color="7" fill="1" visible="no" active="no"/>
<layer number="108" name="fp8" color="7" fill="1" visible="no" active="no"/>
<layer number="109" name="fp9" color="7" fill="1" visible="no" active="no"/>
<layer number="110" name="110" color="7" fill="1" visible="no" active="no"/>
<layer number="111" name="111" color="7" fill="1" visible="no" active="no"/>
<layer number="112" name="tSilk" color="7" fill="1" visible="no" active="no"/>
<layer number="113" name="IDFDebug" color="7" fill="1" visible="no" active="yes"/>
<layer number="114" name="FRNTMAAT1" color="7" fill="1" visible="no" active="yes"/>
<layer number="115" name="FRNTMAAT2" color="7" fill="1" visible="no" active="yes"/>
<layer number="116" name="Patch_BOT" color="9" fill="4" visible="no" active="no"/>
<layer number="117" name="BACKMAAT1" color="7" fill="1" visible="no" active="yes"/>
<layer number="118" name="Rect_Pads" color="7" fill="1" visible="no" active="no"/>
<layer number="119" name="KAP_TEKEN" color="7" fill="1" visible="no" active="yes"/>
<layer number="120" name="KAP_MAAT1" color="7" fill="1" visible="no" active="yes"/>
<layer number="121" name="_tsilk" color="7" fill="1" visible="no" active="no"/>
<layer number="122" name="_bsilk" color="7" fill="1" visible="no" active="no"/>
<layer number="123" name="tTestmark" color="7" fill="1" visible="no" active="no"/>
<layer number="124" name="bTestmark" color="7" fill="1" visible="no" active="no"/>
<layer number="125" name="_tNames" color="7" fill="1" visible="no" active="no"/>
<layer number="126" name="_bNames" color="7" fill="1" visible="no" active="no"/>
<layer number="127" name="_tValues" color="7" fill="1" visible="no" active="no"/>
<layer number="128" name="_bValues" color="7" fill="1" visible="no" active="no"/>
<layer number="129" name="top_silk" color="7" fill="1" visible="no" active="yes"/>
<layer number="130" name="SMDSTROOK" color="7" fill="1" visible="no" active="yes"/>
<layer number="131" name="tAdjust" color="7" fill="1" visible="no" active="no"/>
<layer number="132" name="bAdjust" color="7" fill="1" visible="no" active="no"/>
<layer number="133" name="bottom_silk" color="7" fill="1" visible="no" active="yes"/>
<layer number="144" name="DrillLegend" color="7" fill="1" visible="no" active="no"/>
<layer number="150" name="Notes" color="7" fill="1" visible="no" active="yes"/>
<layer number="151" name="HeatSink" color="14" fill="1" visible="no" active="no"/>
<layer number="152" name="_bDocu" color="7" fill="1" visible="no" active="no"/>
<layer number="153" name="FabDoc1" color="6" fill="1" visible="no" active="no"/>
<layer number="154" name="FabDoc2" color="2" fill="1" visible="no" active="no"/>
<layer number="155" name="FabDoc3" color="7" fill="15" visible="no" active="no"/>
<layer number="199" name="Contour" color="7" fill="1" visible="no" active="no"/>
<layer number="200" name="200bmp" color="1" fill="10" visible="no" active="no"/>
<layer number="201" name="201bmp" color="2" fill="1" visible="no" active="no"/>
<layer number="202" name="202bmp" color="3" fill="1" visible="no" active="no"/>
<layer number="203" name="203bmp" color="4" fill="10" visible="no" active="no"/>
<layer number="204" name="204bmp" color="5" fill="10" visible="no" active="no"/>
<layer number="205" name="205bmp" color="6" fill="10" visible="no" active="no"/>
<layer number="206" name="206bmp" color="7" fill="10" visible="no" active="no"/>
<layer number="207" name="207bmp" color="15" fill="10" visible="no" active="no"/>
<layer number="208" name="208bmp" color="9" fill="10" visible="no" active="no"/>
<layer number="209" name="209bmp" color="7" fill="1" visible="no" active="no"/>
<layer number="210" name="210bmp" color="7" fill="1" visible="no" active="no"/>
<layer number="211" name="211bmp" color="7" fill="1" visible="no" active="no"/>
<layer number="212" name="212bmp" color="7" fill="1" visible="no" active="no"/>
<layer number="213" name="213bmp" color="7" fill="1" visible="no" active="no"/>
<layer number="214" name="214bmp" color="7" fill="1" visible="no" active="no"/>
<layer number="215" name="215bmp" color="7" fill="1" visible="no" active="no"/>
<layer number="216" name="216bmp" color="7" fill="1" visible="no" active="no"/>
<layer number="217" name="217bmp" color="18" fill="1" visible="no" active="no"/>
<layer number="218" name="218bmp" color="19" fill="1" visible="no" active="no"/>
<layer number="219" name="219bmp" color="20" fill="1" visible="no" active="no"/>
<layer number="220" name="220bmp" color="21" fill="1" visible="no" active="no"/>
<layer number="221" name="221bmp" color="22" fill="1" visible="no" active="no"/>
<layer number="222" name="222bmp" color="23" fill="1" visible="no" active="no"/>
<layer number="223" name="223bmp" color="24" fill="1" visible="no" active="no"/>
<layer number="224" name="224bmp" color="25" fill="1" visible="no" active="no"/>
<layer number="225" name="225bmp" color="7" fill="1" visible="no" active="yes"/>
<layer number="226" name="226bmp" color="7" fill="1" visible="no" active="yes"/>
<layer number="227" name="227bmp" color="7" fill="1" visible="no" active="yes"/>
<layer number="228" name="228bmp" color="7" fill="1" visible="no" active="yes"/>
<layer number="229" name="229bmp" color="7" fill="1" visible="no" active="yes"/>
<layer number="230" name="230bmp" color="7" fill="1" visible="no" active="yes"/>
<layer number="231" name="Eagle3D_PG1" color="7" fill="1" visible="no" active="yes"/>
<layer number="232" name="Eagle3D_PG2" color="7" fill="1" visible="no" active="yes"/>
<layer number="233" name="Eagle3D_PG3" color="7" fill="1" visible="no" active="yes"/>
<layer number="248" name="Housing" color="7" fill="1" visible="no" active="no"/>
<layer number="249" name="Edge" color="7" fill="1" visible="no" active="no"/>
<layer number="250" name="Descript" color="3" fill="1" visible="no" active="no"/>
<layer number="251" name="SMDround" color="12" fill="11" visible="no" active="no"/>
<layer number="254" name="OrgLBR" color="13" fill="1" visible="no" active="no"/>
<layer number="255" name="Accent" color="7" fill="1" visible="no" active="yes"/>
</layers>
<board>
<plain>
<circle x="43.942" y="35.56" radius="6" width="0.4064" layer="25"/>
<text x="83.4136" y="40.6146" size="0.8128" layer="25">2017</text>
<text x="83.312" y="42.418" size="0.8128" layer="25">FLS Mk 8</text>
<wire x1="9.652" y1="68.58" x2="9.652" y2="5.08" width="0" layer="20"/>
<wire x1="9.652" y1="5.08" x2="93.472" y2="5.08" width="0" layer="20"/>
<wire x1="93.472" y1="5.08" x2="93.472" y2="68.58" width="0" layer="20"/>
<wire x1="93.472" y1="68.58" x2="9.652" y2="68.58" width="0" layer="20"/>
</plain>
<libraries>
<library name="rcl" urn="urn:adsk.eagle:library:334">
<description>&lt;b&gt;Resistors, Capacitors, Inductors&lt;/b&gt;&lt;p&gt;
Based on the previous libraries:
&lt;ul&gt;
&lt;li&gt;r.lbr
&lt;li&gt;cap.lbr 
&lt;li&gt;cap-fe.lbr
&lt;li&gt;captant.lbr
&lt;li&gt;polcap.lbr
&lt;li&gt;ipc-smd.lbr
&lt;/ul&gt;
All SMD packages are defined according to the IPC specifications and  CECC&lt;p&gt;
&lt;author&gt;Created by librarian@cadsoft.de&lt;/author&gt;&lt;p&gt;
&lt;p&gt;
for Electrolyt Capacitors see also :&lt;p&gt;
www.bccomponents.com &lt;p&gt;
www.panasonic.com&lt;p&gt;
www.kemet.com&lt;p&gt;
http://www.secc.co.jp/pdf/os_e/2004/e_os_all.pdf &lt;b&gt;(SANYO)&lt;/b&gt;
&lt;p&gt;
for trimmer refence see : &lt;u&gt;www.electrospec-inc.com/cross_references/trimpotcrossref.asp&lt;/u&gt;&lt;p&gt;

&lt;table border=0 cellspacing=0 cellpadding=0 width="100%" cellpaddding=0&gt;
&lt;tr valign="top"&gt;

&lt;! &lt;td width="10"&gt;&amp;nbsp;&lt;/td&gt;
&lt;td width="90%"&gt;

&lt;b&gt;&lt;font color="#0000FF" size="4"&gt;TRIM-POT CROSS REFERENCE&lt;/font&gt;&lt;/b&gt;
&lt;P&gt;
&lt;TABLE BORDER=0 CELLSPACING=1 CELLPADDING=2&gt;
  &lt;TR&gt;
    &lt;TD COLSPAN=8&gt;
      &lt;FONT SIZE=3 FACE=ARIAL&gt;&lt;B&gt;RECTANGULAR MULTI-TURN&lt;/B&gt;&lt;/FONT&gt;
    &lt;/TD&gt;
  &lt;/TR&gt;
  &lt;TR&gt;
    &lt;TD ALIGN=CENTER&gt;
      &lt;B&gt;
      &lt;FONT SIZE=3 FACE=ARIAL color="#FF0000"&gt;BOURNS&lt;/FONT&gt;
      &lt;/B&gt;
    &lt;/TD&gt;
    &lt;TD ALIGN=CENTER&gt;
      &lt;B&gt;
      &lt;FONT SIZE=3 FACE=ARIAL color="#FF0000"&gt;BI&amp;nbsp;TECH&lt;/FONT&gt;
      &lt;/B&gt;
    &lt;/TD&gt;
    &lt;TD ALIGN=CENTER&gt;
      &lt;B&gt;
      &lt;FONT SIZE=3 FACE=ARIAL color="#FF0000"&gt;DALE-VISHAY&lt;/FONT&gt;
      &lt;/B&gt;
    &lt;/TD&gt;
    &lt;TD ALIGN=CENTER&gt;
      &lt;B&gt;
      &lt;FONT SIZE=3 FACE=ARIAL color="#FF0000"&gt;PHILIPS/MEPCO&lt;/FONT&gt;
      &lt;/B&gt;
    &lt;/TD&gt;
    &lt;TD ALIGN=CENTER&gt;
      &lt;B&gt;
      &lt;FONT SIZE=3 FACE=ARIAL color="#FF0000"&gt;MURATA&lt;/FONT&gt;
      &lt;/B&gt;
    &lt;/TD&gt;
    &lt;TD ALIGN=CENTER&gt;
      &lt;B&gt;
      &lt;FONT SIZE=3 FACE=ARIAL color="#FF0000"&gt;PANASONIC&lt;/FONT&gt;
      &lt;/B&gt;
    &lt;/TD&gt;
    &lt;TD ALIGN=CENTER&gt;
      &lt;B&gt;
      &lt;FONT SIZE=3 FACE=ARIAL color="#FF0000"&gt;SPECTROL&lt;/FONT&gt;
      &lt;/B&gt;
    &lt;/TD&gt;
    &lt;TD ALIGN=CENTER&gt;
      &lt;B&gt;
      &lt;FONT SIZE=3 FACE=ARIAL color="#FF0000"&gt;MILSPEC&lt;/FONT&gt;
      &lt;/B&gt;
    &lt;/TD&gt;&lt;TD&gt;&amp;nbsp;&lt;/TD&gt;
  &lt;/TR&gt;
  &lt;TR&gt;
    &lt;TD BGCOLOR="#cccccc" ALIGN=CENTER&gt;&lt;FONT FACE=ARIAL SIZE=3 &gt;
      3005P&lt;BR&gt;
      3006P&lt;BR&gt;
      3006W&lt;BR&gt;
      3006Y&lt;BR&gt;
      3009P&lt;BR&gt;
      3009W&lt;BR&gt;
      3009Y&lt;BR&gt;
      3057J&lt;BR&gt;
      3057L&lt;BR&gt;
      3057P&lt;BR&gt;
      3057Y&lt;BR&gt;
      3059J&lt;BR&gt;
      3059L&lt;BR&gt;
      3059P&lt;BR&gt;
      3059Y&lt;BR&gt;&lt;/FONT&gt;
    &lt;/TD&gt;
    &lt;TD BGCOLOR="#cccccc" ALIGN=CENTER&gt;&lt;FONT FACE=ARIAL SIZE=3&gt;
      -&lt;BR&gt;
      89P&lt;BR&gt;
      89W&lt;BR&gt;
      89X&lt;BR&gt;
      89PH&lt;BR&gt;
      76P&lt;BR&gt;
      89XH&lt;BR&gt;
      78SLT&lt;BR&gt;
      78L&amp;nbsp;ALT&lt;BR&gt;
      56P&amp;nbsp;ALT&lt;BR&gt;
      78P&amp;nbsp;ALT&lt;BR&gt;
      T8S&lt;BR&gt;
      78L&lt;BR&gt;
      56P&lt;BR&gt;
      78P&lt;BR&gt;&lt;/FONT&gt;
    &lt;/TD&gt;
    &lt;TD BGCOLOR="#cccccc" ALIGN=CENTER&gt;&lt;FONT FACE=ARIAL SIZE=3&gt;
      -&lt;BR&gt;
      T18/784&lt;BR&gt;
      783&lt;BR&gt;
      781&lt;BR&gt;
      -&lt;BR&gt;
      -&lt;BR&gt;
      -&lt;BR&gt;
      2199&lt;BR&gt;
      1697/1897&lt;BR&gt;
      1680/1880&lt;BR&gt;
      2187&lt;BR&gt;
      -&lt;BR&gt;
      -&lt;BR&gt;
      -&lt;BR&gt;
      -&lt;BR&gt;&lt;/FONT&gt;
    &lt;/TD&gt;
    &lt;TD BGCOLOR="#cccccc" ALIGN=CENTER&gt;&lt;FONT FACE=ARIAL SIZE=3&gt;
      -&lt;BR&gt;
      8035EKP/CT20/RJ-20P&lt;BR&gt;
      -&lt;BR&gt;
      RJ-20X&lt;BR&gt;
      -&lt;BR&gt;
      -&lt;BR&gt;
      -&lt;BR&gt;
      1211L&lt;BR&gt;
      8012EKQ&amp;nbsp;ALT&lt;BR&gt;
      8012EKR&amp;nbsp;ALT&lt;BR&gt;
      1211P&lt;BR&gt;
      8012EKJ&lt;BR&gt;
      8012EKL&lt;BR&gt;
      8012EKQ&lt;BR&gt;
      8012EKR&lt;BR&gt;&lt;/FONT&gt;
    &lt;/TD&gt;
    &lt;TD BGCOLOR="#cccccc" ALIGN=CENTER&gt;&lt;FONT FACE=ARIAL SIZE=3&gt;
      -&lt;BR&gt;
      2101P&lt;BR&gt;
      2101W&lt;BR&gt;
      2101Y&lt;BR&gt;
      -&lt;BR&gt;
      -&lt;BR&gt;
      -&lt;BR&gt;
      -&lt;BR&gt;
      -&lt;BR&gt;
      -&lt;BR&gt;
      -&lt;BR&gt;
      -&lt;BR&gt;
      2102L&lt;BR&gt;
      2102S&lt;BR&gt;
      2102Y&lt;BR&gt;&lt;/FONT&gt;
    &lt;/TD&gt;
    &lt;TD BGCOLOR="#cccccc" ALIGN=CENTER&gt;&lt;FONT FACE=ARIAL SIZE=3&gt;
      -&lt;BR&gt;
      EVMCOG&lt;BR&gt;
      -&lt;BR&gt;
      -&lt;BR&gt;
      -&lt;BR&gt;
      -&lt;BR&gt;
      -&lt;BR&gt;
      -&lt;BR&gt;
      -&lt;BR&gt;
      -&lt;BR&gt;
      -&lt;BR&gt;
      -&lt;BR&gt;
      -&lt;BR&gt;
      -&lt;BR&gt;
      -&lt;BR&gt;&lt;/FONT&gt;
    &lt;/TD&gt;
    &lt;TD BGCOLOR="#cccccc" ALIGN=CENTER&gt;&lt;FONT FACE=ARIAL SIZE=3&gt;
      -&lt;BR&gt;
      43P&lt;BR&gt;
      43W&lt;BR&gt;
      43Y&lt;BR&gt;
      -&lt;BR&gt;
      -&lt;BR&gt;
      -&lt;BR&gt;
      -&lt;BR&gt;
      40L&lt;BR&gt;
      40P&lt;BR&gt;
      40Y&lt;BR&gt;
      70Y-T602&lt;BR&gt;
      70L&lt;BR&gt;
      70P&lt;BR&gt;
      70Y&lt;BR&gt;&lt;/FONT&gt;
    &lt;/TD&gt;
    &lt;TD BGCOLOR="#cccccc" ALIGN=CENTER&gt;&lt;FONT FACE=ARIAL SIZE=3&gt;
      -&lt;BR&gt;
      -&lt;BR&gt;
      -&lt;BR&gt;
      -&lt;BR&gt;
      -&lt;BR&gt;
      -&lt;BR&gt;
      -&lt;BR&gt;
      -&lt;BR&gt;
      RT/RTR12&lt;BR&gt;
      RT/RTR12&lt;BR&gt;
      RT/RTR12&lt;BR&gt;
      -&lt;BR&gt;
      RJ/RJR12&lt;BR&gt;
      RJ/RJR12&lt;BR&gt;
      RJ/RJR12&lt;BR&gt;&lt;/FONT&gt;
    &lt;/TD&gt;
  &lt;/TR&gt;
  &lt;TR&gt;
    &lt;TD COLSPAN=8&gt;&amp;nbsp;
    &lt;/TD&gt;
  &lt;/TR&gt;
  &lt;TR&gt;
    &lt;TD COLSPAN=8&gt;
      &lt;FONT SIZE=4 FACE=ARIAL&gt;&lt;B&gt;SQUARE MULTI-TURN&lt;/B&gt;&lt;/FONT&gt;
    &lt;/TD&gt;
  &lt;/TR&gt;
  &lt;TR&gt;
   &lt;TD ALIGN=CENTER&gt;
      &lt;FONT SIZE=3 FACE=ARIAL&gt;&lt;B&gt;BOURN&lt;/B&gt;&lt;/FONT&gt;
    &lt;/TD&gt;
    &lt;TD ALIGN=CENTER&gt;
      &lt;FONT SIZE=3 FACE=ARIAL&gt;&lt;B&gt;BI&amp;nbsp;TECH&lt;/B&gt;&lt;/FONT&gt;
    &lt;/TD&gt;
    &lt;TD ALIGN=CENTER&gt;
      &lt;FONT SIZE=3 FACE=ARIAL&gt;&lt;B&gt;DALE-VISHAY&lt;/B&gt;&lt;/FONT&gt;
    &lt;/TD&gt;
    &lt;TD ALIGN=CENTER&gt;
      &lt;FONT SIZE=3 FACE=ARIAL&gt;&lt;B&gt;PHILIPS/MEPCO&lt;/B&gt;&lt;/FONT&gt;
    &lt;/TD&gt;
    &lt;TD ALIGN=CENTER&gt;
      &lt;FONT SIZE=3 FACE=ARIAL&gt;&lt;B&gt;MURATA&lt;/B&gt;&lt;/FONT&gt;
    &lt;/TD&gt;
    &lt;TD ALIGN=CENTER&gt;
      &lt;FONT SIZE=3 FACE=ARIAL&gt;&lt;B&gt;PANASONIC&lt;/B&gt;&lt;/FONT&gt;
    &lt;/TD&gt;
    &lt;TD ALIGN=CENTER&gt;
      &lt;FONT SIZE=3 FACE=ARIAL&gt;&lt;B&gt;SPECTROL&lt;/B&gt;&lt;/FONT&gt;
    &lt;/TD&gt;
    &lt;TD ALIGN=CENTER&gt;
      &lt;FONT SIZE=3 FACE=ARIAL&gt;&lt;B&gt;MILSPEC&lt;/B&gt;&lt;/FONT&gt;
    &lt;/TD&gt;
  &lt;/TR&gt;
  &lt;TR&gt;
    &lt;TD BGCOLOR="#cccccc" ALIGN=CENTER&gt;&lt;FONT FACE=ARIAL SIZE=3&gt;
      3250L&lt;BR&gt;
      3250P&lt;BR&gt;
      3250W&lt;BR&gt;
      3250X&lt;BR&gt;
      3252P&lt;BR&gt;
      3252W&lt;BR&gt;
      3252X&lt;BR&gt;
      3260P&lt;BR&gt;
      3260W&lt;BR&gt;
      3260X&lt;BR&gt;
      3262P&lt;BR&gt;
      3262W&lt;BR&gt;
      3262X&lt;BR&gt;
      3266P&lt;BR&gt;
      3266W&lt;BR&gt;
      3266X&lt;BR&gt;
      3290H&lt;BR&gt;
      3290P&lt;BR&gt;
      3290W&lt;BR&gt;
      3292P&lt;BR&gt;
      3292W&lt;BR&gt;
      3292X&lt;BR&gt;
      3296P&lt;BR&gt;
      3296W&lt;BR&gt;
      3296X&lt;BR&gt;
      3296Y&lt;BR&gt;
      3296Z&lt;BR&gt;
      3299P&lt;BR&gt;
      3299W&lt;BR&gt;
      3299X&lt;BR&gt;
      3299Y&lt;BR&gt;
      3299Z&lt;BR&gt;&lt;/FONT&gt;
    &lt;/TD&gt;
    &lt;TD BGCOLOR="#cccccc" ALIGN=CENTER&gt;&lt;FONT FACE=ARIAL SIZE=3&gt;
      -&lt;BR&gt;
      66P&amp;nbsp;ALT&lt;BR&gt;
      66W&amp;nbsp;ALT&lt;BR&gt;
      66X&amp;nbsp;ALT&lt;BR&gt;
      66P&amp;nbsp;ALT&lt;BR&gt;
      66W&amp;nbsp;ALT&lt;BR&gt;
      66X&amp;nbsp;ALT&lt;BR&gt;
      -&lt;BR&gt;
      64W&amp;nbsp;ALT&lt;BR&gt;
      -&lt;BR&gt;
      64P&amp;nbsp;ALT&lt;BR&gt;
      64W&amp;nbsp;ALT&lt;BR&gt;
      64X&amp;nbsp;ALT&lt;BR&gt;
      64P&lt;BR&gt;
      64W&lt;BR&gt;
      64X&lt;BR&gt;
      66X&amp;nbsp;ALT&lt;BR&gt;
      66P&amp;nbsp;ALT&lt;BR&gt;
      66W&amp;nbsp;ALT&lt;BR&gt;
      66P&lt;BR&gt;
      66W&lt;BR&gt;
      66X&lt;BR&gt;
      67P&lt;BR&gt;
      67W&lt;BR&gt;
      67X&lt;BR&gt;
      67Y&lt;BR&gt;
      67Z&lt;BR&gt;
      68P&lt;BR&gt;
      68W&lt;BR&gt;
      68X&lt;BR&gt;
      67Y&amp;nbsp;ALT&lt;BR&gt;
      67Z&amp;nbsp;ALT&lt;BR&gt;&lt;/FONT&gt;
    &lt;/TD&gt;
    &lt;TD BGCOLOR="#cccccc" ALIGN=CENTER&gt;&lt;FONT FACE=ARIAL SIZE=3&gt;
      5050&lt;BR&gt;
      5091&lt;BR&gt;
      5080&lt;BR&gt;
      5087&lt;BR&gt;
      -&lt;BR&gt;
      -&lt;BR&gt;
      -&lt;BR&gt;
      -&lt;BR&gt;
      -&lt;BR&gt;
      -&lt;BR&gt;
      -&lt;BR&gt;
      T63YB&lt;BR&gt;
      T63XB&lt;BR&gt;
      -&lt;BR&gt;
      -&lt;BR&gt;
      -&lt;BR&gt;
      5887&lt;BR&gt;
      5891&lt;BR&gt;
      5880&lt;BR&gt;
      -&lt;BR&gt;
      -&lt;BR&gt;
      -&lt;BR&gt;
      T93Z&lt;BR&gt;
      T93YA&lt;BR&gt;
      T93XA&lt;BR&gt;
      T93YB&lt;BR&gt;
      T93XB&lt;BR&gt;
      -&lt;BR&gt;
      -&lt;BR&gt;
      -&lt;BR&gt;
      -&lt;BR&gt;
      -&lt;BR&gt;&lt;/FONT&gt;
    &lt;/TD&gt;
    &lt;TD BGCOLOR="#cccccc" ALIGN=CENTER&gt;&lt;FONT FACE=ARIAL SIZE=3&gt;
      -&lt;BR&gt;
      -&lt;BR&gt;
      -&lt;BR&gt;
      -&lt;BR&gt;
      -&lt;BR&gt;
      -&lt;BR&gt;
      -&lt;BR&gt;
      -&lt;BR&gt;
      -&lt;BR&gt;
      -&lt;BR&gt;
      8026EKP&lt;BR&gt;
      8026EKW&lt;BR&gt;
      8026EKM&lt;BR&gt;
      8026EKP&lt;BR&gt;
      8026EKB&lt;BR&gt;
      8026EKM&lt;BR&gt;
      1309X&lt;BR&gt;
      1309P&lt;BR&gt;
      1309W&lt;BR&gt;
      8024EKP&lt;BR&gt;
      8024EKW&lt;BR&gt;
      8024EKN&lt;BR&gt;
      RJ-9P/CT9P&lt;BR&gt;
      RJ-9W&lt;BR&gt;
      RJ-9X&lt;BR&gt;
      -&lt;BR&gt;
      -&lt;BR&gt;
      -&lt;BR&gt;
      -&lt;BR&gt;
      -&lt;BR&gt;
      -&lt;BR&gt;
      -&lt;BR&gt;&lt;/FONT&gt;
    &lt;/TD&gt;
    &lt;TD BGCOLOR="#cccccc" ALIGN=CENTER&gt;&lt;FONT FACE=ARIAL SIZE=3&gt;
      -&lt;BR&gt;
      -&lt;BR&gt;
      -&lt;BR&gt;
      -&lt;BR&gt;
      -&lt;BR&gt;
      -&lt;BR&gt;
      -&lt;BR&gt;
      -&lt;BR&gt;
      -&lt;BR&gt;
      -&lt;BR&gt;
      3103P&lt;BR&gt;
      3103Y&lt;BR&gt;
      3103Z&lt;BR&gt;
      3103P&lt;BR&gt;
      3103Y&lt;BR&gt;
      3103Z&lt;BR&gt;
      -&lt;BR&gt;
      -&lt;BR&gt;
      -&lt;BR&gt;
      -&lt;BR&gt;
      -&lt;BR&gt;
      -&lt;BR&gt;
      3105P/3106P&lt;BR&gt;
      3105W/3106W&lt;BR&gt;
      3105X/3106X&lt;BR&gt;
      3105Y/3106Y&lt;BR&gt;
      3105Z/3105Z&lt;BR&gt;
      3102P&lt;BR&gt;
      3102W&lt;BR&gt;
      3102X&lt;BR&gt;
      3102Y&lt;BR&gt;
      3102Z&lt;BR&gt;&lt;/FONT&gt;
    &lt;/TD&gt;
    &lt;TD BGCOLOR="#cccccc" ALIGN=CENTER&gt;&lt;FONT FACE=ARIAL SIZE=3&gt;
      -&lt;BR&gt;
      -&lt;BR&gt;
      -&lt;BR&gt;
      -&lt;BR&gt;
      -&lt;BR&gt;
      -&lt;BR&gt;
      -&lt;BR&gt;
      -&lt;BR&gt;
      -&lt;BR&gt;
      -&lt;BR&gt;
      -&lt;BR&gt;
      -&lt;BR&gt;
      -&lt;BR&gt;
      -&lt;BR&gt;
      -&lt;BR&gt;
      -&lt;BR&gt;
      -&lt;BR&gt;
      -&lt;BR&gt;
      -&lt;BR&gt;
      -&lt;BR&gt;
      -&lt;BR&gt;
      -&lt;BR&gt;
      EVMCBG&lt;BR&gt;
      EVMCCG&lt;BR&gt;
      -&lt;BR&gt;
      -&lt;BR&gt;
      -&lt;BR&gt;
      -&lt;BR&gt;
      -&lt;BR&gt;
      -&lt;BR&gt;
      -&lt;BR&gt;
      -&lt;BR&gt;&lt;/FONT&gt;
    &lt;/TD&gt;
    &lt;TD BGCOLOR="#cccccc" ALIGN=CENTER&gt;&lt;FONT FACE=ARIAL SIZE=3&gt;
      55-1-X&lt;BR&gt;
      55-4-X&lt;BR&gt;
      55-3-X&lt;BR&gt;
      55-2-X&lt;BR&gt;
      -&lt;BR&gt;
      -&lt;BR&gt;
      -&lt;BR&gt;
      -&lt;BR&gt;
      -&lt;BR&gt;
      -&lt;BR&gt;
      -&lt;BR&gt;
      -&lt;BR&gt;
      -&lt;BR&gt;
      -&lt;BR&gt;
      -&lt;BR&gt;
      -&lt;BR&gt;
      50-2-X&lt;BR&gt;
      50-4-X&lt;BR&gt;
      50-3-X&lt;BR&gt;
      -&lt;BR&gt;
      -&lt;BR&gt;
      -&lt;BR&gt;
      64P&lt;BR&gt;
      64W&lt;BR&gt;
      64X&lt;BR&gt;
      64Y&lt;BR&gt;
      64Z&lt;BR&gt;
      -&lt;BR&gt;
      -&lt;BR&gt;
      -&lt;BR&gt;
      -&lt;BR&gt;
      -&lt;BR&gt;&lt;/FONT&gt;
    &lt;/TD&gt;
    &lt;TD BGCOLOR="#cccccc" ALIGN=CENTER&gt;&lt;FONT FACE=ARIAL SIZE=3&gt;
      RT/RTR22&lt;BR&gt;
      RT/RTR22&lt;BR&gt;
      RT/RTR22&lt;BR&gt;
      RT/RTR22&lt;BR&gt;
      RJ/RJR22&lt;BR&gt;
      RJ/RJR22&lt;BR&gt;
      RJ/RJR22&lt;BR&gt;
      RT/RTR26&lt;BR&gt;
      RT/RTR26&lt;BR&gt;
      RT/RTR26&lt;BR&gt;
      RJ/RJR26&lt;BR&gt;
      RJ/RJR26&lt;BR&gt;
      RJ/RJR26&lt;BR&gt;
      RJ/RJR26&lt;BR&gt;
      RJ/RJR26&lt;BR&gt;
      RJ/RJR26&lt;BR&gt;
      RT/RTR24&lt;BR&gt;
      RT/RTR24&lt;BR&gt;
      RT/RTR24&lt;BR&gt;
      RJ/RJR24&lt;BR&gt;
      RJ/RJR24&lt;BR&gt;
      RJ/RJR24&lt;BR&gt;
      RJ/RJR24&lt;BR&gt;
      RJ/RJR24&lt;BR&gt;
      RJ/RJR24&lt;BR&gt;
      -&lt;BR&gt;
      -&lt;BR&gt;
      -&lt;BR&gt;
      -&lt;BR&gt;
      -&lt;BR&gt;
      -&lt;BR&gt;
      -&lt;BR&gt;&lt;/FONT&gt;
    &lt;/TD&gt;
  &lt;/TR&gt;
  &lt;TR&gt;
    &lt;TD COLSPAN=8&gt;&amp;nbsp;
    &lt;/TD&gt;
  &lt;/TR&gt;
  &lt;TR&gt;
    &lt;TD COLSPAN=8&gt;
      &lt;FONT SIZE=4 FACE=ARIAL&gt;&lt;B&gt;SINGLE TURN&lt;/B&gt;&lt;/FONT&gt;
    &lt;/TD&gt;
  &lt;/TR&gt;
  &lt;TR&gt;
    &lt;TD ALIGN=CENTER&gt;
      &lt;FONT SIZE=3 FACE=ARIAL&gt;&lt;B&gt;BOURN&lt;/B&gt;&lt;/FONT&gt;
    &lt;/TD&gt;
    &lt;TD ALIGN=CENTER&gt;
      &lt;FONT SIZE=3 FACE=ARIAL&gt;&lt;B&gt;BI&amp;nbsp;TECH&lt;/B&gt;&lt;/FONT&gt;
    &lt;/TD&gt;
    &lt;TD ALIGN=CENTER&gt;
      &lt;FONT SIZE=3 FACE=ARIAL&gt;&lt;B&gt;DALE-VISHAY&lt;/B&gt;&lt;/FONT&gt;
    &lt;/TD&gt;
    &lt;TD ALIGN=CENTER&gt;
      &lt;FONT SIZE=3 FACE=ARIAL&gt;&lt;B&gt;PHILIPS/MEPCO&lt;/B&gt;&lt;/FONT&gt;
    &lt;/TD&gt;
    &lt;TD ALIGN=CENTER&gt;
      &lt;FONT SIZE=3 FACE=ARIAL&gt;&lt;B&gt;MURATA&lt;/B&gt;&lt;/FONT&gt;
    &lt;/TD&gt;
    &lt;TD ALIGN=CENTER&gt;
      &lt;FONT SIZE=3 FACE=ARIAL&gt;&lt;B&gt;PANASONIC&lt;/B&gt;&lt;/FONT&gt;
    &lt;/TD&gt;
    &lt;TD ALIGN=CENTER&gt;
      &lt;FONT SIZE=3 FACE=ARIAL&gt;&lt;B&gt;SPECTROL&lt;/B&gt;&lt;/FONT&gt;
    &lt;/TD&gt;
    &lt;TD ALIGN=CENTER&gt;
      &lt;FONT SIZE=3 FACE=ARIAL&gt;&lt;B&gt;MILSPEC&lt;/B&gt;&lt;/FONT&gt;
    &lt;/TD&gt;
  &lt;/TR&gt;
  &lt;TR&gt;
    &lt;TD BGCOLOR="#cccccc" ALIGN=CENTER&gt;&lt;FONT FACE=ARIAL SIZE=3&gt;
      3323P&lt;BR&gt;
      3323S&lt;BR&gt;
      3323W&lt;BR&gt;
      3329H&lt;BR&gt;
      3329P&lt;BR&gt;
      3329W&lt;BR&gt;
      3339H&lt;BR&gt;
      3339P&lt;BR&gt;
      3339W&lt;BR&gt;
      3352E&lt;BR&gt;
      3352H&lt;BR&gt;
      3352K&lt;BR&gt;
      3352P&lt;BR&gt;
      3352T&lt;BR&gt;
      3352V&lt;BR&gt;
      3352W&lt;BR&gt;
      3362H&lt;BR&gt;
      3362M&lt;BR&gt;
      3362P&lt;BR&gt;
      3362R&lt;BR&gt;
      3362S&lt;BR&gt;
      3362U&lt;BR&gt;
      3362W&lt;BR&gt;
      3362X&lt;BR&gt;
      3386B&lt;BR&gt;
      3386C&lt;BR&gt;
      3386F&lt;BR&gt;
      3386H&lt;BR&gt;
      3386K&lt;BR&gt;
      3386M&lt;BR&gt;
      3386P&lt;BR&gt;
      3386S&lt;BR&gt;
      3386W&lt;BR&gt;
      3386X&lt;BR&gt;&lt;/FONT&gt;
    &lt;/TD&gt;
    &lt;TD BGCOLOR="#cccccc" ALIGN=CENTER&gt;&lt;FONT FACE=ARIAL SIZE=3&gt;
      25P&lt;BR&gt;
      25S&lt;BR&gt;
      25RX&lt;BR&gt;
      82P&lt;BR&gt;
      82M&lt;BR&gt;
      82PA&lt;BR&gt;
      -&lt;BR&gt;
      -&lt;BR&gt;
      -&lt;BR&gt;
      91E&lt;BR&gt;
      91X&lt;BR&gt;
      91T&lt;BR&gt;
      91B&lt;BR&gt;
      91A&lt;BR&gt;
      91V&lt;BR&gt;
      91W&lt;BR&gt;
      25W&lt;BR&gt;
      25V&lt;BR&gt;
      25P&lt;BR&gt;
      -&lt;BR&gt;
      25S&lt;BR&gt;
      25U&lt;BR&gt;
      25RX&lt;BR&gt;
      25X&lt;BR&gt;
      72XW&lt;BR&gt;
      72XL&lt;BR&gt;
      72PM&lt;BR&gt;
      72RX&lt;BR&gt;
      -&lt;BR&gt;
      72PX&lt;BR&gt;
      72P&lt;BR&gt;
      72RXW&lt;BR&gt;
      72RXL&lt;BR&gt;
      72X&lt;BR&gt;&lt;/FONT&gt;
    &lt;/TD&gt;
    &lt;TD BGCOLOR="#cccccc" ALIGN=CENTER&gt;&lt;FONT FACE=ARIAL SIZE=3&gt;
      -&lt;BR&gt;
      -&lt;BR&gt;
      -&lt;BR&gt;
      T7YB&lt;BR&gt;
      T7YA&lt;BR&gt;
      -&lt;BR&gt;
      -&lt;BR&gt;
      -&lt;BR&gt;
      -&lt;BR&gt;
      -&lt;BR&gt;
      -&lt;BR&gt;
      -&lt;BR&gt;
      -&lt;BR&gt;
      -&lt;BR&gt;
      -&lt;BR&gt;
      -&lt;BR&gt;
      -&lt;BR&gt;
      TXD&lt;BR&gt;
      TYA&lt;BR&gt;
      TYP&lt;BR&gt;
      -&lt;BR&gt;
      TYD&lt;BR&gt;
      TX&lt;BR&gt;
      -&lt;BR&gt;
      150SX&lt;BR&gt;
      100SX&lt;BR&gt;
      102T&lt;BR&gt;
      101S&lt;BR&gt;
      190T&lt;BR&gt;
      150TX&lt;BR&gt;
      101&lt;BR&gt;
      -&lt;BR&gt;
      -&lt;BR&gt;
      101SX&lt;BR&gt;&lt;/FONT&gt;
    &lt;/TD&gt;
    &lt;TD BGCOLOR="#cccccc" ALIGN=CENTER&gt;&lt;FONT FACE=ARIAL SIZE=3&gt;
      ET6P&lt;BR&gt;
      ET6S&lt;BR&gt;
      ET6X&lt;BR&gt;
      RJ-6W/8014EMW&lt;BR&gt;
      RJ-6P/8014EMP&lt;BR&gt;
      RJ-6X/8014EMX&lt;BR&gt;
      TM7W&lt;BR&gt;
      TM7P&lt;BR&gt;
      TM7X&lt;BR&gt;
      -&lt;BR&gt;
      8017SMS&lt;BR&gt;
      -&lt;BR&gt;
      8017SMB&lt;BR&gt;
      8017SMA&lt;BR&gt;
      -&lt;BR&gt;
      -&lt;BR&gt;
      CT-6W&lt;BR&gt;
      CT-6H&lt;BR&gt;
      CT-6P&lt;BR&gt;
      CT-6R&lt;BR&gt;
      -&lt;BR&gt;
      CT-6V&lt;BR&gt;
      CT-6X&lt;BR&gt;
      -&lt;BR&gt;
      -&lt;BR&gt;
      8038EKV&lt;BR&gt;
      -&lt;BR&gt;
      8038EKX&lt;BR&gt;
      -&lt;BR&gt;
      -&lt;BR&gt;
      8038EKP&lt;BR&gt;
      8038EKZ&lt;BR&gt;
      8038EKW&lt;BR&gt;
      -&lt;BR&gt;&lt;/FONT&gt;
    &lt;/TD&gt;
    &lt;TD BGCOLOR="#cccccc" ALIGN=CENTER&gt;&lt;FONT FACE=ARIAL SIZE=3&gt;
      -&lt;BR&gt;
      -&lt;BR&gt;
      -&lt;BR&gt;
      3321H&lt;BR&gt;
      3321P&lt;BR&gt;
      3321N&lt;BR&gt;
      1102H&lt;BR&gt;
      1102P&lt;BR&gt;
      1102T&lt;BR&gt;
      RVA0911V304A&lt;BR&gt;
      -&lt;BR&gt;
      RVA0911H413A&lt;BR&gt;
      RVG0707V100A&lt;BR&gt;
      RVA0607V(H)306A&lt;BR&gt;
      RVA1214H213A&lt;BR&gt;
      -&lt;BR&gt;
      -&lt;BR&gt;
      -&lt;BR&gt;
      -&lt;BR&gt;
      -&lt;BR&gt;
      -&lt;BR&gt;
      -&lt;BR&gt;
      -&lt;BR&gt;
      -&lt;BR&gt;
      3104B&lt;BR&gt;
      3104C&lt;BR&gt;
      3104F&lt;BR&gt;
      3104H&lt;BR&gt;
      -&lt;BR&gt;
      3104M&lt;BR&gt;
      3104P&lt;BR&gt;
      3104S&lt;BR&gt;
      3104W&lt;BR&gt;
      3104X&lt;BR&gt;&lt;/FONT&gt;
    &lt;/TD&gt;
    &lt;TD BGCOLOR="#cccccc" ALIGN=CENTER&gt;&lt;FONT FACE=ARIAL SIZE=3&gt;
      EVMQ0G&lt;BR&gt;
      EVMQIG&lt;BR&gt;
      EVMQ3G&lt;BR&gt;
      EVMS0G&lt;BR&gt;
      EVMQ0G&lt;BR&gt;
      EVMG0G&lt;BR&gt;
      -&lt;BR&gt;
      -&lt;BR&gt;
      -&lt;BR&gt;
      EVMK4GA00B&lt;BR&gt;
      EVM30GA00B&lt;BR&gt;
      EVMK0GA00B&lt;BR&gt;
      EVM38GA00B&lt;BR&gt;
      EVMB6&lt;BR&gt;
      EVLQ0&lt;BR&gt;
      -&lt;BR&gt;
      EVMMSG&lt;BR&gt;
      EVMMBG&lt;BR&gt;
      EVMMAG&lt;BR&gt;
      -&lt;BR&gt;
      -&lt;BR&gt;
      EVMMCS&lt;BR&gt;
      -&lt;BR&gt;
      -&lt;BR&gt;
      -&lt;BR&gt;
      -&lt;BR&gt;
      -&lt;BR&gt;
      EVMM1&lt;BR&gt;
      -&lt;BR&gt;
      -&lt;BR&gt;
      EVMM0&lt;BR&gt;
      -&lt;BR&gt;
      -&lt;BR&gt;
      EVMM3&lt;BR&gt;&lt;/FONT&gt;
    &lt;/TD&gt;
    &lt;TD BGCOLOR="#cccccc" ALIGN=CENTER&gt;&lt;FONT FACE=ARIAL SIZE=3&gt;
      -&lt;BR&gt;
      -&lt;BR&gt;
      -&lt;BR&gt;
      62-3-1&lt;BR&gt;
      62-1-2&lt;BR&gt;
      -&lt;BR&gt;
      -&lt;BR&gt;
      -&lt;BR&gt;
      -&lt;BR&gt;
      -&lt;BR&gt;
      -&lt;BR&gt;
      -&lt;BR&gt;
      -&lt;BR&gt;
      -&lt;BR&gt;
      -&lt;BR&gt;
      -&lt;BR&gt;
      67R&lt;BR&gt;
      -&lt;BR&gt;
      67P&lt;BR&gt;
      -&lt;BR&gt;
      -&lt;BR&gt;
      -&lt;BR&gt;
      -&lt;BR&gt;
      67X&lt;BR&gt;
      63V&lt;BR&gt;
      63S&lt;BR&gt;
      63M&lt;BR&gt;
      -&lt;BR&gt;
      -&lt;BR&gt;
      63H&lt;BR&gt;
      63P&lt;BR&gt;
      -&lt;BR&gt;
      -&lt;BR&gt;
      63X&lt;BR&gt;&lt;/FONT&gt;
    &lt;/TD&gt;
    &lt;TD BGCOLOR="#cccccc" ALIGN=CENTER&gt;&lt;FONT FACE=ARIAL SIZE=3&gt;
      -&lt;BR&gt;
      -&lt;BR&gt;
      -&lt;BR&gt;
      RJ/RJR50&lt;BR&gt;
      RJ/RJR50&lt;BR&gt;
      RJ/RJR50&lt;BR&gt;
      -&lt;BR&gt;
      -&lt;BR&gt;
      -&lt;BR&gt;
      -&lt;BR&gt;
      -&lt;BR&gt;
      -&lt;BR&gt;
      -&lt;BR&gt;
      -&lt;BR&gt;
      -&lt;BR&gt;
      -&lt;BR&gt;
      -&lt;BR&gt;
      -&lt;BR&gt;
      -&lt;BR&gt;
      -&lt;BR&gt;
      -&lt;BR&gt;
      -&lt;BR&gt;
      -&lt;BR&gt;
      -&lt;BR&gt;
      -&lt;BR&gt;
      -&lt;BR&gt;
      -&lt;BR&gt;
      -&lt;BR&gt;
      -&lt;BR&gt;
      -&lt;BR&gt;
      -&lt;BR&gt;
      -&lt;BR&gt;
      -&lt;BR&gt;
      -&lt;BR&gt;&lt;/FONT&gt;
    &lt;/TD&gt;
  &lt;/TR&gt;
&lt;/TABLE&gt;
&lt;P&gt;&amp;nbsp;&lt;P&gt;
&lt;TABLE BORDER=0 CELLSPACING=1 CELLPADDING=3&gt;
  &lt;TR&gt;
    &lt;TD COLSPAN=7&gt;
      &lt;FONT color="#0000FF" SIZE=4 FACE=ARIAL&gt;&lt;B&gt;SMD TRIM-POT CROSS REFERENCE&lt;/B&gt;&lt;/FONT&gt;
      &lt;P&gt;
      &lt;FONT SIZE=4 FACE=ARIAL&gt;&lt;B&gt;MULTI-TURN&lt;/B&gt;&lt;/FONT&gt;
    &lt;/TD&gt;
  &lt;/TR&gt;
  &lt;TR&gt;
    &lt;TD&gt;
      &lt;FONT SIZE=3 FACE=ARIAL&gt;&lt;B&gt;BOURNS&lt;/B&gt;&lt;/FONT&gt;
    &lt;/TD&gt;
    &lt;TD&gt;
      &lt;FONT SIZE=3 FACE=ARIAL&gt;&lt;B&gt;BI&amp;nbsp;TECH&lt;/B&gt;&lt;/FONT&gt;
    &lt;/TD&gt;
    &lt;TD&gt;
      &lt;FONT SIZE=3 FACE=ARIAL&gt;&lt;B&gt;DALE-VISHAY&lt;/B&gt;&lt;/FONT&gt;
    &lt;/TD&gt;
    &lt;TD&gt;
      &lt;FONT SIZE=3 FACE=ARIAL&gt;&lt;B&gt;PHILIPS/MEPCO&lt;/B&gt;&lt;/FONT&gt;
    &lt;/TD&gt;
    &lt;TD&gt;
      &lt;FONT SIZE=3 FACE=ARIAL&gt;&lt;B&gt;PANASONIC&lt;/B&gt;&lt;/FONT&gt;
    &lt;/TD&gt;
    &lt;TD&gt;
      &lt;FONT SIZE=3 FACE=ARIAL&gt;&lt;B&gt;TOCOS&lt;/B&gt;&lt;/FONT&gt;
    &lt;/TD&gt;
    &lt;TD&gt;
      &lt;FONT SIZE=3 FACE=ARIAL&gt;&lt;B&gt;AUX/KYOCERA&lt;/B&gt;&lt;/FONT&gt;
    &lt;/TD&gt;
  &lt;/TR&gt;
  &lt;TR&gt;
    &lt;TD BGCOLOR="#cccccc" ALIGN=CENTER&gt;&lt;FONT FACE=ARIAL SIZE=3&gt;
      3224G&lt;BR&gt;
      3224J&lt;BR&gt;
      3224W&lt;BR&gt;
      3269P&lt;BR&gt;
      3269W&lt;BR&gt;
      3269X&lt;BR&gt;&lt;/FONT&gt;
    &lt;/TD&gt;
    &lt;TD BGCOLOR="#cccccc" ALIGN=CENTER&gt;&lt;FONT FACE=ARIAL SIZE=3&gt;
      44G&lt;BR&gt;
      44J&lt;BR&gt;
      44W&lt;BR&gt;
      84P&lt;BR&gt;
      84W&lt;BR&gt;
      84X&lt;BR&gt;&lt;/FONT&gt;
    &lt;/TD&gt;
    &lt;TD BGCOLOR="#cccccc" ALIGN=CENTER&gt;&lt;FONT FACE=ARIAL SIZE=3&gt;
      -&lt;BR&gt;
      -&lt;BR&gt;
      -&lt;BR&gt;
      ST63Z&lt;BR&gt;
      ST63Y&lt;BR&gt;
      -&lt;BR&gt;&lt;/FONT&gt;
    &lt;/TD&gt;
    &lt;TD BGCOLOR="#cccccc" ALIGN=CENTER&gt;&lt;FONT FACE=ARIAL SIZE=3&gt;
      -&lt;BR&gt;
      -&lt;BR&gt;
      -&lt;BR&gt;
      ST5P&lt;BR&gt;
      ST5W&lt;BR&gt;
      ST5X&lt;BR&gt;&lt;/FONT&gt;
    &lt;/TD&gt;
    &lt;TD BGCOLOR="#cccccc" ALIGN=CENTER&gt;&lt;FONT FACE=ARIAL SIZE=3&gt;
      -&lt;BR&gt;
      -&lt;BR&gt;
      -&lt;BR&gt;
      -&lt;BR&gt;
      -&lt;BR&gt;
      -&lt;BR&gt;&lt;/FONT&gt;
    &lt;/TD&gt;
    &lt;TD BGCOLOR="#cccccc" ALIGN=CENTER&gt;&lt;FONT FACE=ARIAL SIZE=3&gt;
      -&lt;BR&gt;
      -&lt;BR&gt;
      -&lt;BR&gt;
      -&lt;BR&gt;
      -&lt;BR&gt;
      -&lt;BR&gt;&lt;/FONT&gt;
    &lt;/TD&gt;
    &lt;TD BGCOLOR="#cccccc" ALIGN=CENTER&gt;&lt;FONT FACE=ARIAL SIZE=3&gt;
      -&lt;BR&gt;
      -&lt;BR&gt;
      -&lt;BR&gt;
      -&lt;BR&gt;
      -&lt;BR&gt;
      -&lt;BR&gt;&lt;/FONT&gt;
    &lt;/TD&gt;
  &lt;/TR&gt;
  &lt;TR&gt;
    &lt;TD COLSPAN=7&gt;&amp;nbsp;
    &lt;/TD&gt;
  &lt;/TR&gt;
  &lt;TR&gt;
    &lt;TD COLSPAN=7&gt;
      &lt;FONT SIZE=4 FACE=ARIAL&gt;&lt;B&gt;SINGLE TURN&lt;/B&gt;&lt;/FONT&gt;
    &lt;/TD&gt;
  &lt;/TR&gt;
  &lt;TR&gt;
    &lt;TD&gt;
      &lt;FONT SIZE=3 FACE=ARIAL&gt;&lt;B&gt;BOURNS&lt;/B&gt;&lt;/FONT&gt;
    &lt;/TD&gt;
    &lt;TD&gt;
      &lt;FONT SIZE=3 FACE=ARIAL&gt;&lt;B&gt;BI&amp;nbsp;TECH&lt;/B&gt;&lt;/FONT&gt;
    &lt;/TD&gt;
    &lt;TD&gt;
      &lt;FONT SIZE=3 FACE=ARIAL&gt;&lt;B&gt;DALE-VISHAY&lt;/B&gt;&lt;/FONT&gt;
    &lt;/TD&gt;
    &lt;TD&gt;
      &lt;FONT SIZE=3 FACE=ARIAL&gt;&lt;B&gt;PHILIPS/MEPCO&lt;/B&gt;&lt;/FONT&gt;
    &lt;/TD&gt;
    &lt;TD&gt;
      &lt;FONT SIZE=3 FACE=ARIAL&gt;&lt;B&gt;PANASONIC&lt;/B&gt;&lt;/FONT&gt;
    &lt;/TD&gt;
    &lt;TD&gt;
      &lt;FONT SIZE=3 FACE=ARIAL&gt;&lt;B&gt;TOCOS&lt;/B&gt;&lt;/FONT&gt;
    &lt;/TD&gt;
    &lt;TD&gt;
      &lt;FONT SIZE=3 FACE=ARIAL&gt;&lt;B&gt;AUX/KYOCERA&lt;/B&gt;&lt;/FONT&gt;
    &lt;/TD&gt;
  &lt;/TR&gt;
  &lt;TR&gt;
    &lt;TD BGCOLOR="#cccccc" ALIGN=CENTER&gt;&lt;FONT FACE=ARIAL SIZE=3&gt;
      3314G&lt;BR&gt;
      3314J&lt;BR&gt;
      3364A/B&lt;BR&gt;
      3364C/D&lt;BR&gt;
      3364W/X&lt;BR&gt;
      3313G&lt;BR&gt;
      3313J&lt;BR&gt;&lt;/FONT&gt;
    &lt;/TD&gt;
    &lt;TD BGCOLOR="#cccccc" ALIGN=CENTER&gt;&lt;FONT FACE=ARIAL SIZE=3&gt;
      23B&lt;BR&gt;
      23A&lt;BR&gt;
      21X&lt;BR&gt;
      21W&lt;BR&gt;
      -&lt;BR&gt;
      22B&lt;BR&gt;
      22A&lt;BR&gt;&lt;/FONT&gt;
    &lt;/TD&gt;
    &lt;TD BGCOLOR="#cccccc" ALIGN=CENTER&gt;&lt;FONT FACE=ARIAL SIZE=3&gt;
      ST5YL/ST53YL&lt;BR&gt;
      ST5YJ/5T53YJ&lt;BR&gt;
      ST-23A&lt;BR&gt;
      ST-22B&lt;BR&gt;
      ST-22&lt;BR&gt;
      -&lt;BR&gt;
      -&lt;BR&gt;&lt;/FONT&gt;
    &lt;/TD&gt;
    &lt;TD BGCOLOR="#cccccc" ALIGN=CENTER&gt;&lt;FONT FACE=ARIAL SIZE=3&gt;
      ST-4B&lt;BR&gt;
      ST-4A&lt;BR&gt;
      -&lt;BR&gt;
      -&lt;BR&gt;
      -&lt;BR&gt;
      ST-3B&lt;BR&gt;
      ST-3A&lt;BR&gt;&lt;/FONT&gt;
    &lt;/TD&gt;
    &lt;TD BGCOLOR="#cccccc" ALIGN=CENTER&gt;&lt;FONT FACE=ARIAL SIZE=3&gt;
      -&lt;BR&gt;
      EVM-6YS&lt;BR&gt;
      EVM-1E&lt;BR&gt;
      EVM-1G&lt;BR&gt;
      EVM-1D&lt;BR&gt;
      -&lt;BR&gt;
      -&lt;BR&gt;&lt;/FONT&gt;
    &lt;/TD&gt;
    &lt;TD BGCOLOR="#cccccc" ALIGN=CENTER&gt;&lt;FONT FACE=ARIAL SIZE=3&gt;
      G4B&lt;BR&gt;
      G4A&lt;BR&gt;
      TR04-3S1&lt;BR&gt;
      TRG04-2S1&lt;BR&gt;
      -&lt;BR&gt;
      -&lt;BR&gt;
      -&lt;BR&gt;&lt;/FONT&gt;
    &lt;/TD&gt;
    &lt;TD BGCOLOR="#cccccc" ALIGN=CENTER&gt;&lt;FONT FACE=ARIAL SIZE=3&gt;
      -&lt;BR&gt;
      -&lt;BR&gt;
      DVR-43A&lt;BR&gt;
      CVR-42C&lt;BR&gt;
      CVR-42A/C&lt;BR&gt;
      -&lt;BR&gt;
      -&lt;BR&gt;&lt;/FONT&gt;
    &lt;/TD&gt;
  &lt;/TR&gt;
&lt;/TABLE&gt;
&lt;P&gt;
&lt;FONT SIZE=4 FACE=ARIAL&gt;&lt;B&gt;ALT =&amp;nbsp;ALTERNATE&lt;/B&gt;&lt;/FONT&gt;
&lt;P&gt;

&amp;nbsp;
&lt;P&gt;
&lt;/td&gt;
&lt;/tr&gt;
&lt;/table&gt;</description>
<packages>
<package name="C0603" urn="urn:adsk.eagle:footprint:23123/1" library_version="3">
<description>&lt;b&gt;CAPACITOR&lt;/b&gt;</description>
<wire x1="-1.473" y1="0.983" x2="1.473" y2="0.983" width="0.0508" layer="39"/>
<wire x1="1.473" y1="0.983" x2="1.473" y2="-0.983" width="0.0508" layer="39"/>
<wire x1="1.473" y1="-0.983" x2="-1.473" y2="-0.983" width="0.0508" layer="39"/>
<wire x1="-1.473" y1="-0.983" x2="-1.473" y2="0.983" width="0.0508" layer="39"/>
<wire x1="-0.356" y1="0.432" x2="0.356" y2="0.432" width="0.1016" layer="51"/>
<wire x1="-0.356" y1="-0.419" x2="0.356" y2="-0.419" width="0.1016" layer="51"/>
<smd name="1" x="-0.85" y="0" dx="1.1" dy="1" layer="1"/>
<smd name="2" x="0.85" y="0" dx="1.1" dy="1" layer="1"/>
<text x="-0.635" y="0.635" size="1.27" layer="25">&gt;NAME</text>
<text x="-0.635" y="-1.905" size="1.27" layer="27">&gt;VALUE</text>
<rectangle x1="-0.8382" y1="-0.4699" x2="-0.3381" y2="0.4801" layer="51"/>
<rectangle x1="0.3302" y1="-0.4699" x2="0.8303" y2="0.4801" layer="51"/>
<rectangle x1="-0.1999" y1="-0.3" x2="0.1999" y2="0.3" layer="35"/>
</package>
<package name="C/6032-28R" urn="urn:adsk.eagle:footprint:22916/1" library_version="3">
<description>&lt;b&gt;Chip Capacitor Type KEMET C / EIA 6032-28 reflow solder&lt;/b&gt;&lt;p&gt;KEMET U / EIA 6032-15</description>
<wire x1="-2.8" y1="1.55" x2="2.8" y2="1.55" width="0.1016" layer="51"/>
<wire x1="2.8" y1="1.55" x2="2.8" y2="-1.55" width="0.1016" layer="51"/>
<wire x1="2.8" y1="-1.55" x2="-2.8" y2="-1.55" width="0.1016" layer="51"/>
<wire x1="-2.8" y1="-1.55" x2="-2.8" y2="1.55" width="0.1016" layer="51"/>
<smd name="+" x="2.525" y="0" dx="2.55" dy="2.5" layer="1"/>
<smd name="-" x="-2.525" y="0" dx="2.55" dy="2.5" layer="1"/>
<text x="-3" y="1.825" size="1.27" layer="25">&gt;NAME</text>
<text x="-3" y="-3.05" size="1.27" layer="27">&gt;VALUE</text>
<rectangle x1="-3" y1="-1.1" x2="-2.85" y2="1.1" layer="51"/>
<rectangle x1="2.85" y1="-1.1" x2="3" y2="1.1" layer="51"/>
<rectangle x1="1.95" y1="-1.575" x2="2.45" y2="1.575" layer="51"/>
</package>
<package name="R0603" urn="urn:adsk.eagle:footprint:23044/1" library_version="3">
<description>&lt;b&gt;RESISTOR&lt;/b&gt;</description>
<wire x1="-0.432" y1="-0.356" x2="0.432" y2="-0.356" width="0.1524" layer="51"/>
<wire x1="0.432" y1="0.356" x2="-0.432" y2="0.356" width="0.1524" layer="51"/>
<wire x1="-1.473" y1="0.983" x2="1.473" y2="0.983" width="0.0508" layer="39"/>
<wire x1="1.473" y1="0.983" x2="1.473" y2="-0.983" width="0.0508" layer="39"/>
<wire x1="1.473" y1="-0.983" x2="-1.473" y2="-0.983" width="0.0508" layer="39"/>
<wire x1="-1.473" y1="-0.983" x2="-1.473" y2="0.983" width="0.0508" layer="39"/>
<smd name="1" x="-0.85" y="0" dx="1" dy="1.1" layer="1"/>
<smd name="2" x="0.85" y="0" dx="1" dy="1.1" layer="1"/>
<text x="-0.635" y="0.635" size="1.27" layer="25">&gt;NAME</text>
<text x="-0.635" y="-1.905" size="1.27" layer="27">&gt;VALUE</text>
<rectangle x1="0.4318" y1="-0.4318" x2="0.8382" y2="0.4318" layer="51"/>
<rectangle x1="-0.8382" y1="-0.4318" x2="-0.4318" y2="0.4318" layer="51"/>
<rectangle x1="-0.1999" y1="-0.4001" x2="0.1999" y2="0.4001" layer="35"/>
</package>
<package name="C0805K" urn="urn:adsk.eagle:footprint:23188/1" library_version="3">
<description>&lt;b&gt;Ceramic Chip Capacitor KEMET 0805 reflow solder&lt;/b&gt;&lt;p&gt;
Metric Code Size 2012</description>
<wire x1="-0.925" y1="0.6" x2="0.925" y2="0.6" width="0.1016" layer="51"/>
<wire x1="0.925" y1="-0.6" x2="-0.925" y2="-0.6" width="0.1016" layer="51"/>
<smd name="1" x="-1" y="0" dx="1.3" dy="1.6" layer="1"/>
<smd name="2" x="1" y="0" dx="1.3" dy="1.6" layer="1"/>
<text x="-1" y="0.875" size="1.016" layer="25">&gt;NAME</text>
<text x="-1" y="-1.9" size="1.016" layer="27">&gt;VALUE</text>
<rectangle x1="-1" y1="-0.65" x2="-0.5" y2="0.65" layer="51"/>
<rectangle x1="0.5" y1="-0.65" x2="1" y2="0.65" layer="51"/>
</package>
<package name="R0805" urn="urn:adsk.eagle:footprint:23045/1" library_version="3">
<description>&lt;b&gt;RESISTOR&lt;/b&gt;&lt;p&gt;</description>
<wire x1="-0.41" y1="0.635" x2="0.41" y2="0.635" width="0.1524" layer="51"/>
<wire x1="-0.41" y1="-0.635" x2="0.41" y2="-0.635" width="0.1524" layer="51"/>
<wire x1="-1.973" y1="0.983" x2="1.973" y2="0.983" width="0.0508" layer="39"/>
<wire x1="1.973" y1="0.983" x2="1.973" y2="-0.983" width="0.0508" layer="39"/>
<wire x1="1.973" y1="-0.983" x2="-1.973" y2="-0.983" width="0.0508" layer="39"/>
<wire x1="-1.973" y1="-0.983" x2="-1.973" y2="0.983" width="0.0508" layer="39"/>
<smd name="1" x="-0.95" y="0" dx="1.3" dy="1.5" layer="1"/>
<smd name="2" x="0.95" y="0" dx="1.3" dy="1.5" layer="1"/>
<text x="-0.635" y="1.27" size="1.27" layer="25">&gt;NAME</text>
<text x="-0.635" y="-2.54" size="1.27" layer="27">&gt;VALUE</text>
<rectangle x1="0.4064" y1="-0.6985" x2="1.0564" y2="0.7015" layer="51"/>
<rectangle x1="-1.0668" y1="-0.6985" x2="-0.4168" y2="0.7015" layer="51"/>
<rectangle x1="-0.1999" y1="-0.5001" x2="0.1999" y2="0.5001" layer="35"/>
</package>
<package name="C0603K" urn="urn:adsk.eagle:footprint:23187/1" library_version="3">
<description>&lt;b&gt;Ceramic Chip Capacitor KEMET 0603 reflow solder&lt;/b&gt;&lt;p&gt;
Metric Code Size 1608</description>
<wire x1="-0.725" y1="0.35" x2="0.725" y2="0.35" width="0.1016" layer="51"/>
<wire x1="0.725" y1="-0.35" x2="-0.725" y2="-0.35" width="0.1016" layer="51"/>
<smd name="1" x="-0.875" y="0" dx="1.05" dy="1.08" layer="1"/>
<smd name="2" x="0.875" y="0" dx="1.05" dy="1.08" layer="1"/>
<text x="-0.8" y="0.65" size="1.016" layer="25">&gt;NAME</text>
<text x="-0.8" y="-1.65" size="1.016" layer="27">&gt;VALUE</text>
<rectangle x1="-0.8" y1="-0.4" x2="-0.45" y2="0.4" layer="51"/>
<rectangle x1="0.45" y1="-0.4" x2="0.8" y2="0.4" layer="51"/>
</package>
</packages>
<packages3d>
<package3d name="R0603" urn="urn:adsk.eagle:package:23555/2" type="model" library_version="3">
<description>RESISTOR</description>
</package3d>
<package3d name="C0603" urn="urn:adsk.eagle:package:23616/2" type="model" library_version="3">
<description>CAPACITOR</description>
</package3d>
<package3d name="C0603K" urn="urn:adsk.eagle:package:23680/2" type="model" library_version="3">
<description>Ceramic Chip Capacitor KEMET 0603 reflow solder
Metric Code Size 1608</description>
</package3d>
<package3d name="C/6032-28R" urn="urn:adsk.eagle:package:23415/1" type="box" library_version="3">
<description>Chip Capacitor Type KEMET C / EIA 6032-28 reflow solderKEMET U / EIA 6032-15</description>
</package3d>
<package3d name="C0805K" urn="urn:adsk.eagle:package:23681/2" type="model" library_version="3">
<description>Ceramic Chip Capacitor KEMET 0805 reflow solder
Metric Code Size 2012</description>
</package3d>
<package3d name="R0805" urn="urn:adsk.eagle:package:23553/2" type="model" library_version="3">
<description>RESISTOR</description>
</package3d>
</packages3d>
</library>
<library name="LUMOS_custom_parts">
<packages>
<package name="BPW34">
<description>&lt;B&gt;PHOTO DIODE BPW34, according to datasheet http://www.farnell.com/datasheets/1809684.pdf&lt;/B&gt;</description>
<wire x1="-0.381" y1="2.325" x2="-0.381" y2="2.56" width="0.1524" layer="51"/>
<wire x1="0.381" y1="2.56" x2="0.381" y2="2.325" width="0.1524" layer="51"/>
<wire x1="0.381" y1="2.56" x2="-0.381" y2="2.56" width="0.1524" layer="51"/>
<wire x1="-0.381" y1="-2.56" x2="-0.381" y2="-2.325" width="0.1524" layer="51"/>
<wire x1="0.381" y1="-2.325" x2="0.381" y2="-2.56" width="0.1524" layer="51"/>
<wire x1="0.381" y1="-2.56" x2="-0.381" y2="-2.56" width="0.1524" layer="51"/>
<wire x1="2.15" y1="2.325" x2="-2.15" y2="2.325" width="0.1524" layer="21"/>
<wire x1="-2.15" y1="-2.325" x2="2.15" y2="-2.325" width="0.1524" layer="21"/>
<wire x1="-2.15" y1="-2.325" x2="-2.15" y2="2.325" width="0.1524" layer="21"/>
<pad name="K" x="0" y="-2.54" drill="0.8128" shape="long"/>
<pad name="A" x="0" y="2.54" drill="0.8128" shape="long"/>
<text x="-2.921" y="-3.302" size="1.27" layer="25" ratio="10" rot="R90">&gt;NAME</text>
<text x="4.191" y="-3.302" size="1.27" layer="27" ratio="10" rot="R90">&gt;VALUE</text>
<rectangle x1="-1.5" y1="-1.75" x2="1.5" y2="1.25" layer="21"/>
<wire x1="2.25" y1="2.325" x2="2.25" y2="-2.325" width="0.127" layer="21"/>
</package>
<package name="TSOT23-8">
<smd name="1" x="-0.975" y="-1.3" dx="1.2" dy="0.4" layer="1" rot="R90"/>
<smd name="2" x="-0.325" y="-1.3" dx="1.2" dy="0.4" layer="1" rot="R90"/>
<smd name="3" x="0.325" y="-1.3" dx="1.2" dy="0.4" layer="1" rot="R90"/>
<smd name="4" x="0.975" y="-1.3" dx="1.2" dy="0.4" layer="1" rot="R90"/>
<smd name="5" x="0.975" y="1.3" dx="1.2" dy="0.4" layer="1" rot="R90"/>
<smd name="6" x="0.325" y="1.3" dx="1.2" dy="0.4" layer="1" rot="R90"/>
<smd name="7" x="-0.325" y="1.3" dx="1.2" dy="0.4" layer="1" rot="R90"/>
<smd name="8" x="-0.975" y="1.3" dx="1.2" dy="0.4" layer="1" rot="R90"/>
<wire x1="-1.5" y1="0.8" x2="1.5" y2="0.8" width="0.127" layer="51"/>
<wire x1="1.5" y1="0.8" x2="1.5" y2="-0.8" width="0.127" layer="21"/>
<wire x1="1.5" y1="-0.8" x2="-1.25" y2="-0.8" width="0.127" layer="51"/>
<wire x1="-1.25" y1="-0.8" x2="-1.5" y2="-0.55" width="0.127" layer="21"/>
<wire x1="-1.5" y1="-0.55" x2="-1.5" y2="0.8" width="0.127" layer="21"/>
<circle x="-1.752" y="-1.102" radius="0.2032" width="0" layer="21"/>
<text x="-1.905" y="-0.635" size="0.889" layer="25" ratio="11" rot="R90">&gt;NAME</text>
<text x="2.794" y="-1.27" size="0.635" layer="27" ratio="10" rot="R90">&gt;VALUE</text>
<wire x1="1.5" y1="-0.8" x2="1.3" y2="-0.8" width="0.127" layer="21"/>
<wire x1="1.5" y1="0.8" x2="1.3" y2="0.8" width="0.127" layer="21"/>
<wire x1="-1.5" y1="0.8" x2="-1.3" y2="0.8" width="0.127" layer="21"/>
</package>
</packages>
</library>
<library name="burr-brown" urn="urn:adsk.eagle:library:111">
<description>&lt;b&gt;Burr-Brown Components&lt;/b&gt;&lt;p&gt;
&lt;author&gt;Created by librarian@cadsoft.de&lt;/author&gt;</description>
<packages>
<package name="SOT23-5" urn="urn:adsk.eagle:footprint:4756/1" library_version="1">
<description>&lt;b&gt;Small Outline Transistor&lt;/b&gt;, 5 lead</description>
<wire x1="-1.544" y1="0.713" x2="1.544" y2="0.713" width="0.1524" layer="21"/>
<wire x1="1.544" y1="0.713" x2="1.544" y2="-0.712" width="0.1524" layer="21"/>
<wire x1="1.544" y1="-0.712" x2="-1.544" y2="-0.712" width="0.1524" layer="21"/>
<wire x1="-1.544" y1="-0.712" x2="-1.544" y2="0.713" width="0.1524" layer="21"/>
<smd name="5" x="-0.95" y="1.306" dx="0.6" dy="1.2" layer="1"/>
<smd name="4" x="0.95" y="1.306" dx="0.6" dy="1.2" layer="1"/>
<smd name="1" x="-0.95" y="-1.306" dx="0.6" dy="1.2" layer="1"/>
<smd name="2" x="0" y="-1.306" dx="0.6" dy="1.2" layer="1"/>
<smd name="3" x="0.95" y="-1.306" dx="0.6" dy="1.2" layer="1"/>
<text x="-1.778" y="-1.778" size="1.27" layer="25" ratio="10" rot="R90">&gt;NAME</text>
<text x="3.048" y="-1.778" size="1.27" layer="27" ratio="10" rot="R90">&gt;VALUE</text>
<rectangle x1="-1.1875" y1="0.7126" x2="-0.7125" y2="1.5439" layer="51"/>
<rectangle x1="0.7125" y1="0.7126" x2="1.1875" y2="1.5439" layer="51"/>
<rectangle x1="-1.1875" y1="-1.5437" x2="-0.7125" y2="-0.7124" layer="51"/>
<rectangle x1="-0.2375" y1="-1.5437" x2="0.2375" y2="-0.7124" layer="51"/>
<rectangle x1="0.7125" y1="-1.5437" x2="1.1875" y2="-0.7124" layer="51"/>
</package>
<package name="SO08" urn="urn:adsk.eagle:footprint:4740/1" library_version="1">
<description>&lt;b&gt;Small Outline Package&lt;/b&gt;</description>
<wire x1="-2.362" y1="-1.803" x2="2.362" y2="-1.803" width="0.1524" layer="51"/>
<wire x1="2.362" y1="-1.803" x2="2.362" y2="1.803" width="0.1524" layer="21"/>
<wire x1="2.362" y1="1.803" x2="-2.362" y2="1.803" width="0.1524" layer="51"/>
<wire x1="-2.362" y1="1.803" x2="-2.362" y2="-1.803" width="0.1524" layer="21"/>
<circle x="-1.8034" y="-0.9906" radius="0.3556" width="0.0508" layer="21"/>
<smd name="1" x="-1.905" y="-2.6162" dx="0.6096" dy="2.2098" layer="1"/>
<smd name="8" x="-1.905" y="2.6162" dx="0.6096" dy="2.2098" layer="1"/>
<smd name="2" x="-0.635" y="-2.6162" dx="0.6096" dy="2.2098" layer="1"/>
<smd name="3" x="0.635" y="-2.6162" dx="0.6096" dy="2.2098" layer="1"/>
<smd name="7" x="-0.635" y="2.6162" dx="0.6096" dy="2.2098" layer="1"/>
<smd name="6" x="0.635" y="2.6162" dx="0.6096" dy="2.2098" layer="1"/>
<smd name="4" x="1.905" y="-2.6162" dx="0.6096" dy="2.2098" layer="1"/>
<smd name="5" x="1.905" y="2.6162" dx="0.6096" dy="2.2098" layer="1"/>
<text x="4.0005" y="-2.032" size="1.27" layer="27" ratio="10" rot="R90">&gt;VALUE</text>
<text x="-2.7305" y="-2.032" size="1.27" layer="25" ratio="10" rot="R90">&gt;NAME</text>
<rectangle x1="-2.0828" y1="-2.8702" x2="-1.7272" y2="-1.8542" layer="51"/>
<rectangle x1="-0.8128" y1="-2.8702" x2="-0.4572" y2="-1.8542" layer="51"/>
<rectangle x1="0.4572" y1="-2.8702" x2="0.8128" y2="-1.8542" layer="51"/>
<rectangle x1="1.7272" y1="-2.8702" x2="2.0828" y2="-1.8542" layer="51"/>
<rectangle x1="-2.0828" y1="1.8542" x2="-1.7272" y2="2.8702" layer="51"/>
<rectangle x1="-0.8128" y1="1.8542" x2="-0.4572" y2="2.8702" layer="51"/>
<rectangle x1="0.4572" y1="1.8542" x2="0.8128" y2="2.8702" layer="51"/>
<rectangle x1="1.7272" y1="1.8542" x2="2.0828" y2="2.8702" layer="51"/>
</package>
</packages>
<packages3d>
<package3d name="SOT23-5" urn="urn:adsk.eagle:package:4930/1" type="box" library_version="1">
<description>Small Outline Transistor, 5 lead</description>
</package3d>
<package3d name="SO08" urn="urn:adsk.eagle:package:4924/1" type="box" library_version="1">
<description>Small Outline Package</description>
</package3d>
</packages3d>
</library>
<library name="maxim" urn="urn:adsk.eagle:library:269">
<description>&lt;b&gt;Maxim Components&lt;/b&gt;&lt;p&gt;

&lt;author&gt;Created by librarian@cadsoft.de&lt;/author&gt;</description>
<packages>
<package name="SOT23" urn="urn:adsk.eagle:footprint:17469/1" library_version="1">
<description>&lt;b&gt;SMALL OUTLINE TRANSISTOR&lt;/b&gt;&lt;p&gt;
reflow soldering</description>
<wire x1="-1.973" y1="1.983" x2="1.973" y2="1.983" width="0.0508" layer="39"/>
<wire x1="1.973" y1="-1.983" x2="-1.973" y2="-1.983" width="0.0508" layer="39"/>
<wire x1="-1.973" y1="-1.983" x2="-1.973" y2="1.983" width="0.0508" layer="39"/>
<wire x1="1.973" y1="1.983" x2="1.973" y2="-1.983" width="0.0508" layer="39"/>
<wire x1="1.422" y1="0.66" x2="1.422" y2="-0.66" width="0.1524" layer="51"/>
<wire x1="1.422" y1="-0.66" x2="-1.422" y2="-0.66" width="0.1524" layer="51"/>
<wire x1="-1.422" y1="-0.66" x2="-1.422" y2="0.66" width="0.1524" layer="51"/>
<wire x1="-1.422" y1="0.66" x2="1.422" y2="0.66" width="0.1524" layer="51"/>
<smd name="3" x="0" y="1.1" dx="1" dy="1.4" layer="1"/>
<smd name="2" x="0.95" y="-1.1" dx="1" dy="1.4" layer="1"/>
<smd name="1" x="-0.95" y="-1.1" dx="1" dy="1.4" layer="1"/>
<text x="-1.905" y="1.905" size="1.27" layer="25">&gt;NAME</text>
<text x="-1.905" y="-3.175" size="1.27" layer="27">&gt;VALUE</text>
<rectangle x1="-0.2286" y1="0.7112" x2="0.2286" y2="1.2954" layer="51"/>
<rectangle x1="0.7112" y1="-1.2954" x2="1.1684" y2="-0.7112" layer="51"/>
<rectangle x1="-1.1684" y1="-1.2954" x2="-0.7112" y2="-0.7112" layer="51"/>
<rectangle x1="-0.5001" y1="-0.3" x2="0.5001" y2="0.3" layer="35"/>
</package>
</packages>
<packages3d>
<package3d name="SOT23" urn="urn:adsk.eagle:package:17554/1" type="box" library_version="1">
<description>SMALL OUTLINE TRANSISTOR
reflow soldering</description>
</package3d>
</packages3d>
</library>
<library name="pinhead" urn="urn:adsk.eagle:library:325">
<description>&lt;b&gt;Pin Header Connectors&lt;/b&gt;&lt;p&gt;
&lt;author&gt;Created by librarian@cadsoft.de&lt;/author&gt;</description>
<packages>
<package name="1X02" urn="urn:adsk.eagle:footprint:22309/1" library_version="3">
<description>&lt;b&gt;PIN HEADER&lt;/b&gt;</description>
<wire x1="-1.905" y1="1.27" x2="-0.635" y2="1.27" width="0.1524" layer="21"/>
<wire x1="-0.635" y1="1.27" x2="0" y2="0.635" width="0.1524" layer="21"/>
<wire x1="0" y1="0.635" x2="0" y2="-0.635" width="0.1524" layer="21"/>
<wire x1="0" y1="-0.635" x2="-0.635" y2="-1.27" width="0.1524" layer="21"/>
<wire x1="-2.54" y1="0.635" x2="-2.54" y2="-0.635" width="0.1524" layer="21"/>
<wire x1="-1.905" y1="1.27" x2="-2.54" y2="0.635" width="0.1524" layer="21"/>
<wire x1="-2.54" y1="-0.635" x2="-1.905" y2="-1.27" width="0.1524" layer="21"/>
<wire x1="-0.635" y1="-1.27" x2="-1.905" y2="-1.27" width="0.1524" layer="21"/>
<wire x1="0" y1="0.635" x2="0.635" y2="1.27" width="0.1524" layer="21"/>
<wire x1="0.635" y1="1.27" x2="1.905" y2="1.27" width="0.1524" layer="21"/>
<wire x1="1.905" y1="1.27" x2="2.54" y2="0.635" width="0.1524" layer="21"/>
<wire x1="2.54" y1="0.635" x2="2.54" y2="-0.635" width="0.1524" layer="21"/>
<wire x1="2.54" y1="-0.635" x2="1.905" y2="-1.27" width="0.1524" layer="21"/>
<wire x1="1.905" y1="-1.27" x2="0.635" y2="-1.27" width="0.1524" layer="21"/>
<wire x1="0.635" y1="-1.27" x2="0" y2="-0.635" width="0.1524" layer="21"/>
<pad name="1" x="-1.27" y="0" drill="1.016" shape="long" rot="R90"/>
<pad name="2" x="1.27" y="0" drill="1.016" shape="long" rot="R90"/>
<text x="-2.6162" y="1.8288" size="1.27" layer="25" ratio="10">&gt;NAME</text>
<text x="-2.54" y="-3.175" size="1.27" layer="27">&gt;VALUE</text>
<rectangle x1="-1.524" y1="-0.254" x2="-1.016" y2="0.254" layer="51"/>
<rectangle x1="1.016" y1="-0.254" x2="1.524" y2="0.254" layer="51"/>
</package>
<package name="1X04" urn="urn:adsk.eagle:footprint:22258/1" library_version="3">
<description>&lt;b&gt;PIN HEADER&lt;/b&gt;</description>
<wire x1="0" y1="0.635" x2="0.635" y2="1.27" width="0.1524" layer="21"/>
<wire x1="0.635" y1="1.27" x2="1.905" y2="1.27" width="0.1524" layer="21"/>
<wire x1="1.905" y1="1.27" x2="2.54" y2="0.635" width="0.1524" layer="21"/>
<wire x1="2.54" y1="0.635" x2="2.54" y2="-0.635" width="0.1524" layer="21"/>
<wire x1="2.54" y1="-0.635" x2="1.905" y2="-1.27" width="0.1524" layer="21"/>
<wire x1="1.905" y1="-1.27" x2="0.635" y2="-1.27" width="0.1524" layer="21"/>
<wire x1="0.635" y1="-1.27" x2="0" y2="-0.635" width="0.1524" layer="21"/>
<wire x1="-4.445" y1="1.27" x2="-3.175" y2="1.27" width="0.1524" layer="21"/>
<wire x1="-3.175" y1="1.27" x2="-2.54" y2="0.635" width="0.1524" layer="21"/>
<wire x1="-2.54" y1="0.635" x2="-2.54" y2="-0.635" width="0.1524" layer="21"/>
<wire x1="-2.54" y1="-0.635" x2="-3.175" y2="-1.27" width="0.1524" layer="21"/>
<wire x1="-2.54" y1="0.635" x2="-1.905" y2="1.27" width="0.1524" layer="21"/>
<wire x1="-1.905" y1="1.27" x2="-0.635" y2="1.27" width="0.1524" layer="21"/>
<wire x1="-0.635" y1="1.27" x2="0" y2="0.635" width="0.1524" layer="21"/>
<wire x1="0" y1="0.635" x2="0" y2="-0.635" width="0.1524" layer="21"/>
<wire x1="0" y1="-0.635" x2="-0.635" y2="-1.27" width="0.1524" layer="21"/>
<wire x1="-0.635" y1="-1.27" x2="-1.905" y2="-1.27" width="0.1524" layer="21"/>
<wire x1="-1.905" y1="-1.27" x2="-2.54" y2="-0.635" width="0.1524" layer="21"/>
<wire x1="-5.08" y1="0.635" x2="-5.08" y2="-0.635" width="0.1524" layer="21"/>
<wire x1="-4.445" y1="1.27" x2="-5.08" y2="0.635" width="0.1524" layer="21"/>
<wire x1="-5.08" y1="-0.635" x2="-4.445" y2="-1.27" width="0.1524" layer="21"/>
<wire x1="-3.175" y1="-1.27" x2="-4.445" y2="-1.27" width="0.1524" layer="21"/>
<wire x1="3.175" y1="1.27" x2="4.445" y2="1.27" width="0.1524" layer="21"/>
<wire x1="4.445" y1="1.27" x2="5.08" y2="0.635" width="0.1524" layer="21"/>
<wire x1="5.08" y1="0.635" x2="5.08" y2="-0.635" width="0.1524" layer="21"/>
<wire x1="5.08" y1="-0.635" x2="4.445" y2="-1.27" width="0.1524" layer="21"/>
<wire x1="3.175" y1="1.27" x2="2.54" y2="0.635" width="0.1524" layer="21"/>
<wire x1="2.54" y1="-0.635" x2="3.175" y2="-1.27" width="0.1524" layer="21"/>
<wire x1="4.445" y1="-1.27" x2="3.175" y2="-1.27" width="0.1524" layer="21"/>
<pad name="1" x="-3.81" y="0" drill="1.016" shape="long" rot="R90"/>
<pad name="2" x="-1.27" y="0" drill="1.016" shape="long" rot="R90"/>
<pad name="3" x="1.27" y="0" drill="1.016" shape="long" rot="R90"/>
<pad name="4" x="3.81" y="0" drill="1.016" shape="long" rot="R90"/>
<text x="-5.1562" y="1.8288" size="1.27" layer="25" ratio="10">&gt;NAME</text>
<text x="-5.08" y="-3.175" size="1.27" layer="27">&gt;VALUE</text>
<rectangle x1="1.016" y1="-0.254" x2="1.524" y2="0.254" layer="51"/>
<rectangle x1="-1.524" y1="-0.254" x2="-1.016" y2="0.254" layer="51"/>
<rectangle x1="-4.064" y1="-0.254" x2="-3.556" y2="0.254" layer="51"/>
<rectangle x1="3.556" y1="-0.254" x2="4.064" y2="0.254" layer="51"/>
</package>
<package name="1X03" urn="urn:adsk.eagle:footprint:22340/1" library_version="3">
<description>&lt;b&gt;PIN HEADER&lt;/b&gt;</description>
<wire x1="-3.175" y1="1.27" x2="-1.905" y2="1.27" width="0.1524" layer="21"/>
<wire x1="-1.905" y1="1.27" x2="-1.27" y2="0.635" width="0.1524" layer="21"/>
<wire x1="-1.27" y1="0.635" x2="-1.27" y2="-0.635" width="0.1524" layer="21"/>
<wire x1="-1.27" y1="-0.635" x2="-1.905" y2="-1.27" width="0.1524" layer="21"/>
<wire x1="-1.27" y1="0.635" x2="-0.635" y2="1.27" width="0.1524" layer="21"/>
<wire x1="-0.635" y1="1.27" x2="0.635" y2="1.27" width="0.1524" layer="21"/>
<wire x1="0.635" y1="1.27" x2="1.27" y2="0.635" width="0.1524" layer="21"/>
<wire x1="1.27" y1="0.635" x2="1.27" y2="-0.635" width="0.1524" layer="21"/>
<wire x1="1.27" y1="-0.635" x2="0.635" y2="-1.27" width="0.1524" layer="21"/>
<wire x1="0.635" y1="-1.27" x2="-0.635" y2="-1.27" width="0.1524" layer="21"/>
<wire x1="-0.635" y1="-1.27" x2="-1.27" y2="-0.635" width="0.1524" layer="21"/>
<wire x1="-3.81" y1="0.635" x2="-3.81" y2="-0.635" width="0.1524" layer="21"/>
<wire x1="-3.175" y1="1.27" x2="-3.81" y2="0.635" width="0.1524" layer="21"/>
<wire x1="-3.81" y1="-0.635" x2="-3.175" y2="-1.27" width="0.1524" layer="21"/>
<wire x1="-1.905" y1="-1.27" x2="-3.175" y2="-1.27" width="0.1524" layer="21"/>
<wire x1="1.27" y1="0.635" x2="1.905" y2="1.27" width="0.1524" layer="21"/>
<wire x1="1.905" y1="1.27" x2="3.175" y2="1.27" width="0.1524" layer="21"/>
<wire x1="3.175" y1="1.27" x2="3.81" y2="0.635" width="0.1524" layer="21"/>
<wire x1="3.81" y1="0.635" x2="3.81" y2="-0.635" width="0.1524" layer="21"/>
<wire x1="3.81" y1="-0.635" x2="3.175" y2="-1.27" width="0.1524" layer="21"/>
<wire x1="3.175" y1="-1.27" x2="1.905" y2="-1.27" width="0.1524" layer="21"/>
<wire x1="1.905" y1="-1.27" x2="1.27" y2="-0.635" width="0.1524" layer="21"/>
<pad name="1" x="-2.54" y="0" drill="1.016" shape="long" rot="R90"/>
<pad name="2" x="0" y="0" drill="1.016" shape="long" rot="R90"/>
<pad name="3" x="2.54" y="0" drill="1.016" shape="long" rot="R90"/>
<text x="-3.8862" y="1.8288" size="1.27" layer="25" ratio="10">&gt;NAME</text>
<text x="-3.81" y="-3.175" size="1.27" layer="27">&gt;VALUE</text>
<rectangle x1="-0.254" y1="-0.254" x2="0.254" y2="0.254" layer="51"/>
<rectangle x1="-2.794" y1="-0.254" x2="-2.286" y2="0.254" layer="51"/>
<rectangle x1="2.286" y1="-0.254" x2="2.794" y2="0.254" layer="51"/>
</package>
<package name="1X10" urn="urn:adsk.eagle:footprint:22264/1" library_version="3">
<description>&lt;b&gt;PIN HEADER&lt;/b&gt;</description>
<wire x1="7.62" y1="0.635" x2="8.255" y2="1.27" width="0.1524" layer="21"/>
<wire x1="8.255" y1="1.27" x2="9.525" y2="1.27" width="0.1524" layer="21"/>
<wire x1="9.525" y1="1.27" x2="10.16" y2="0.635" width="0.1524" layer="21"/>
<wire x1="10.16" y1="0.635" x2="10.16" y2="-0.635" width="0.1524" layer="21"/>
<wire x1="10.16" y1="-0.635" x2="9.525" y2="-1.27" width="0.1524" layer="21"/>
<wire x1="9.525" y1="-1.27" x2="8.255" y2="-1.27" width="0.1524" layer="21"/>
<wire x1="8.255" y1="-1.27" x2="7.62" y2="-0.635" width="0.1524" layer="21"/>
<wire x1="3.175" y1="1.27" x2="4.445" y2="1.27" width="0.1524" layer="21"/>
<wire x1="4.445" y1="1.27" x2="5.08" y2="0.635" width="0.1524" layer="21"/>
<wire x1="5.08" y1="0.635" x2="5.08" y2="-0.635" width="0.1524" layer="21"/>
<wire x1="5.08" y1="-0.635" x2="4.445" y2="-1.27" width="0.1524" layer="21"/>
<wire x1="5.08" y1="0.635" x2="5.715" y2="1.27" width="0.1524" layer="21"/>
<wire x1="5.715" y1="1.27" x2="6.985" y2="1.27" width="0.1524" layer="21"/>
<wire x1="6.985" y1="1.27" x2="7.62" y2="0.635" width="0.1524" layer="21"/>
<wire x1="7.62" y1="0.635" x2="7.62" y2="-0.635" width="0.1524" layer="21"/>
<wire x1="7.62" y1="-0.635" x2="6.985" y2="-1.27" width="0.1524" layer="21"/>
<wire x1="6.985" y1="-1.27" x2="5.715" y2="-1.27" width="0.1524" layer="21"/>
<wire x1="5.715" y1="-1.27" x2="5.08" y2="-0.635" width="0.1524" layer="21"/>
<wire x1="0" y1="0.635" x2="0.635" y2="1.27" width="0.1524" layer="21"/>
<wire x1="0.635" y1="1.27" x2="1.905" y2="1.27" width="0.1524" layer="21"/>
<wire x1="1.905" y1="1.27" x2="2.54" y2="0.635" width="0.1524" layer="21"/>
<wire x1="2.54" y1="0.635" x2="2.54" y2="-0.635" width="0.1524" layer="21"/>
<wire x1="2.54" y1="-0.635" x2="1.905" y2="-1.27" width="0.1524" layer="21"/>
<wire x1="1.905" y1="-1.27" x2="0.635" y2="-1.27" width="0.1524" layer="21"/>
<wire x1="0.635" y1="-1.27" x2="0" y2="-0.635" width="0.1524" layer="21"/>
<wire x1="3.175" y1="1.27" x2="2.54" y2="0.635" width="0.1524" layer="21"/>
<wire x1="2.54" y1="-0.635" x2="3.175" y2="-1.27" width="0.1524" layer="21"/>
<wire x1="4.445" y1="-1.27" x2="3.175" y2="-1.27" width="0.1524" layer="21"/>
<wire x1="-4.445" y1="1.27" x2="-3.175" y2="1.27" width="0.1524" layer="21"/>
<wire x1="-3.175" y1="1.27" x2="-2.54" y2="0.635" width="0.1524" layer="21"/>
<wire x1="-2.54" y1="0.635" x2="-2.54" y2="-0.635" width="0.1524" layer="21"/>
<wire x1="-2.54" y1="-0.635" x2="-3.175" y2="-1.27" width="0.1524" layer="21"/>
<wire x1="-2.54" y1="0.635" x2="-1.905" y2="1.27" width="0.1524" layer="21"/>
<wire x1="-1.905" y1="1.27" x2="-0.635" y2="1.27" width="0.1524" layer="21"/>
<wire x1="-0.635" y1="1.27" x2="0" y2="0.635" width="0.1524" layer="21"/>
<wire x1="0" y1="0.635" x2="0" y2="-0.635" width="0.1524" layer="21"/>
<wire x1="0" y1="-0.635" x2="-0.635" y2="-1.27" width="0.1524" layer="21"/>
<wire x1="-0.635" y1="-1.27" x2="-1.905" y2="-1.27" width="0.1524" layer="21"/>
<wire x1="-1.905" y1="-1.27" x2="-2.54" y2="-0.635" width="0.1524" layer="21"/>
<wire x1="-7.62" y1="0.635" x2="-6.985" y2="1.27" width="0.1524" layer="21"/>
<wire x1="-6.985" y1="1.27" x2="-5.715" y2="1.27" width="0.1524" layer="21"/>
<wire x1="-5.715" y1="1.27" x2="-5.08" y2="0.635" width="0.1524" layer="21"/>
<wire x1="-5.08" y1="0.635" x2="-5.08" y2="-0.635" width="0.1524" layer="21"/>
<wire x1="-5.08" y1="-0.635" x2="-5.715" y2="-1.27" width="0.1524" layer="21"/>
<wire x1="-5.715" y1="-1.27" x2="-6.985" y2="-1.27" width="0.1524" layer="21"/>
<wire x1="-6.985" y1="-1.27" x2="-7.62" y2="-0.635" width="0.1524" layer="21"/>
<wire x1="-4.445" y1="1.27" x2="-5.08" y2="0.635" width="0.1524" layer="21"/>
<wire x1="-5.08" y1="-0.635" x2="-4.445" y2="-1.27" width="0.1524" layer="21"/>
<wire x1="-3.175" y1="-1.27" x2="-4.445" y2="-1.27" width="0.1524" layer="21"/>
<wire x1="-12.065" y1="1.27" x2="-10.795" y2="1.27" width="0.1524" layer="21"/>
<wire x1="-10.795" y1="1.27" x2="-10.16" y2="0.635" width="0.1524" layer="21"/>
<wire x1="-10.16" y1="0.635" x2="-10.16" y2="-0.635" width="0.1524" layer="21"/>
<wire x1="-10.16" y1="-0.635" x2="-10.795" y2="-1.27" width="0.1524" layer="21"/>
<wire x1="-10.16" y1="0.635" x2="-9.525" y2="1.27" width="0.1524" layer="21"/>
<wire x1="-9.525" y1="1.27" x2="-8.255" y2="1.27" width="0.1524" layer="21"/>
<wire x1="-8.255" y1="1.27" x2="-7.62" y2="0.635" width="0.1524" layer="21"/>
<wire x1="-7.62" y1="0.635" x2="-7.62" y2="-0.635" width="0.1524" layer="21"/>
<wire x1="-7.62" y1="-0.635" x2="-8.255" y2="-1.27" width="0.1524" layer="21"/>
<wire x1="-8.255" y1="-1.27" x2="-9.525" y2="-1.27" width="0.1524" layer="21"/>
<wire x1="-9.525" y1="-1.27" x2="-10.16" y2="-0.635" width="0.1524" layer="21"/>
<wire x1="-12.7" y1="0.635" x2="-12.7" y2="-0.635" width="0.1524" layer="21"/>
<wire x1="-12.065" y1="1.27" x2="-12.7" y2="0.635" width="0.1524" layer="21"/>
<wire x1="-12.7" y1="-0.635" x2="-12.065" y2="-1.27" width="0.1524" layer="21"/>
<wire x1="-10.795" y1="-1.27" x2="-12.065" y2="-1.27" width="0.1524" layer="21"/>
<wire x1="10.795" y1="1.27" x2="12.065" y2="1.27" width="0.1524" layer="21"/>
<wire x1="12.065" y1="1.27" x2="12.7" y2="0.635" width="0.1524" layer="21"/>
<wire x1="12.7" y1="0.635" x2="12.7" y2="-0.635" width="0.1524" layer="21"/>
<wire x1="12.7" y1="-0.635" x2="12.065" y2="-1.27" width="0.1524" layer="21"/>
<wire x1="10.795" y1="1.27" x2="10.16" y2="0.635" width="0.1524" layer="21"/>
<wire x1="10.16" y1="-0.635" x2="10.795" y2="-1.27" width="0.1524" layer="21"/>
<wire x1="12.065" y1="-1.27" x2="10.795" y2="-1.27" width="0.1524" layer="21"/>
<pad name="1" x="-11.43" y="0" drill="1.016" shape="long" rot="R90"/>
<pad name="2" x="-8.89" y="0" drill="1.016" shape="long" rot="R90"/>
<pad name="3" x="-6.35" y="0" drill="1.016" shape="long" rot="R90"/>
<pad name="4" x="-3.81" y="0" drill="1.016" shape="long" rot="R90"/>
<pad name="5" x="-1.27" y="0" drill="1.016" shape="long" rot="R90"/>
<pad name="6" x="1.27" y="0" drill="1.016" shape="long" rot="R90"/>
<pad name="7" x="3.81" y="0" drill="1.016" shape="long" rot="R90"/>
<pad name="8" x="6.35" y="0" drill="1.016" shape="long" rot="R90"/>
<pad name="9" x="8.89" y="0" drill="1.016" shape="long" rot="R90"/>
<pad name="10" x="11.43" y="0" drill="1.016" shape="long" rot="R90"/>
<text x="-12.7762" y="1.8288" size="1.27" layer="25" ratio="10">&gt;NAME</text>
<text x="-12.7" y="-3.175" size="1.27" layer="27">&gt;VALUE</text>
<rectangle x1="8.636" y1="-0.254" x2="9.144" y2="0.254" layer="51"/>
<rectangle x1="6.096" y1="-0.254" x2="6.604" y2="0.254" layer="51"/>
<rectangle x1="3.556" y1="-0.254" x2="4.064" y2="0.254" layer="51"/>
<rectangle x1="1.016" y1="-0.254" x2="1.524" y2="0.254" layer="51"/>
<rectangle x1="-1.524" y1="-0.254" x2="-1.016" y2="0.254" layer="51"/>
<rectangle x1="-4.064" y1="-0.254" x2="-3.556" y2="0.254" layer="51"/>
<rectangle x1="-6.604" y1="-0.254" x2="-6.096" y2="0.254" layer="51"/>
<rectangle x1="-9.144" y1="-0.254" x2="-8.636" y2="0.254" layer="51"/>
<rectangle x1="-11.684" y1="-0.254" x2="-11.176" y2="0.254" layer="51"/>
<rectangle x1="11.176" y1="-0.254" x2="11.684" y2="0.254" layer="51"/>
</package>
<package name="1X11" urn="urn:adsk.eagle:footprint:22267/1" library_version="3">
<description>&lt;b&gt;PIN HEADER&lt;/b&gt;</description>
<wire x1="9.525" y1="1.27" x2="10.795" y2="1.27" width="0.1524" layer="21"/>
<wire x1="10.795" y1="1.27" x2="11.43" y2="0.635" width="0.1524" layer="21"/>
<wire x1="11.43" y1="0.635" x2="11.43" y2="-0.635" width="0.1524" layer="21"/>
<wire x1="11.43" y1="-0.635" x2="10.795" y2="-1.27" width="0.1524" layer="21"/>
<wire x1="6.35" y1="0.635" x2="6.985" y2="1.27" width="0.1524" layer="21"/>
<wire x1="6.985" y1="1.27" x2="8.255" y2="1.27" width="0.1524" layer="21"/>
<wire x1="8.255" y1="1.27" x2="8.89" y2="0.635" width="0.1524" layer="21"/>
<wire x1="8.89" y1="0.635" x2="8.89" y2="-0.635" width="0.1524" layer="21"/>
<wire x1="8.89" y1="-0.635" x2="8.255" y2="-1.27" width="0.1524" layer="21"/>
<wire x1="8.255" y1="-1.27" x2="6.985" y2="-1.27" width="0.1524" layer="21"/>
<wire x1="6.985" y1="-1.27" x2="6.35" y2="-0.635" width="0.1524" layer="21"/>
<wire x1="9.525" y1="1.27" x2="8.89" y2="0.635" width="0.1524" layer="21"/>
<wire x1="8.89" y1="-0.635" x2="9.525" y2="-1.27" width="0.1524" layer="21"/>
<wire x1="10.795" y1="-1.27" x2="9.525" y2="-1.27" width="0.1524" layer="21"/>
<wire x1="1.905" y1="1.27" x2="3.175" y2="1.27" width="0.1524" layer="21"/>
<wire x1="3.175" y1="1.27" x2="3.81" y2="0.635" width="0.1524" layer="21"/>
<wire x1="3.81" y1="0.635" x2="3.81" y2="-0.635" width="0.1524" layer="21"/>
<wire x1="3.81" y1="-0.635" x2="3.175" y2="-1.27" width="0.1524" layer="21"/>
<wire x1="3.81" y1="0.635" x2="4.445" y2="1.27" width="0.1524" layer="21"/>
<wire x1="4.445" y1="1.27" x2="5.715" y2="1.27" width="0.1524" layer="21"/>
<wire x1="5.715" y1="1.27" x2="6.35" y2="0.635" width="0.1524" layer="21"/>
<wire x1="6.35" y1="0.635" x2="6.35" y2="-0.635" width="0.1524" layer="21"/>
<wire x1="6.35" y1="-0.635" x2="5.715" y2="-1.27" width="0.1524" layer="21"/>
<wire x1="5.715" y1="-1.27" x2="4.445" y2="-1.27" width="0.1524" layer="21"/>
<wire x1="4.445" y1="-1.27" x2="3.81" y2="-0.635" width="0.1524" layer="21"/>
<wire x1="-1.27" y1="0.635" x2="-0.635" y2="1.27" width="0.1524" layer="21"/>
<wire x1="-0.635" y1="1.27" x2="0.635" y2="1.27" width="0.1524" layer="21"/>
<wire x1="0.635" y1="1.27" x2="1.27" y2="0.635" width="0.1524" layer="21"/>
<wire x1="1.27" y1="0.635" x2="1.27" y2="-0.635" width="0.1524" layer="21"/>
<wire x1="1.27" y1="-0.635" x2="0.635" y2="-1.27" width="0.1524" layer="21"/>
<wire x1="0.635" y1="-1.27" x2="-0.635" y2="-1.27" width="0.1524" layer="21"/>
<wire x1="-0.635" y1="-1.27" x2="-1.27" y2="-0.635" width="0.1524" layer="21"/>
<wire x1="1.905" y1="1.27" x2="1.27" y2="0.635" width="0.1524" layer="21"/>
<wire x1="1.27" y1="-0.635" x2="1.905" y2="-1.27" width="0.1524" layer="21"/>
<wire x1="3.175" y1="-1.27" x2="1.905" y2="-1.27" width="0.1524" layer="21"/>
<wire x1="-5.715" y1="1.27" x2="-4.445" y2="1.27" width="0.1524" layer="21"/>
<wire x1="-4.445" y1="1.27" x2="-3.81" y2="0.635" width="0.1524" layer="21"/>
<wire x1="-3.81" y1="0.635" x2="-3.81" y2="-0.635" width="0.1524" layer="21"/>
<wire x1="-3.81" y1="-0.635" x2="-4.445" y2="-1.27" width="0.1524" layer="21"/>
<wire x1="-3.81" y1="0.635" x2="-3.175" y2="1.27" width="0.1524" layer="21"/>
<wire x1="-3.175" y1="1.27" x2="-1.905" y2="1.27" width="0.1524" layer="21"/>
<wire x1="-1.905" y1="1.27" x2="-1.27" y2="0.635" width="0.1524" layer="21"/>
<wire x1="-1.27" y1="0.635" x2="-1.27" y2="-0.635" width="0.1524" layer="21"/>
<wire x1="-1.27" y1="-0.635" x2="-1.905" y2="-1.27" width="0.1524" layer="21"/>
<wire x1="-1.905" y1="-1.27" x2="-3.175" y2="-1.27" width="0.1524" layer="21"/>
<wire x1="-3.175" y1="-1.27" x2="-3.81" y2="-0.635" width="0.1524" layer="21"/>
<wire x1="-8.89" y1="0.635" x2="-8.255" y2="1.27" width="0.1524" layer="21"/>
<wire x1="-8.255" y1="1.27" x2="-6.985" y2="1.27" width="0.1524" layer="21"/>
<wire x1="-6.985" y1="1.27" x2="-6.35" y2="0.635" width="0.1524" layer="21"/>
<wire x1="-6.35" y1="0.635" x2="-6.35" y2="-0.635" width="0.1524" layer="21"/>
<wire x1="-6.35" y1="-0.635" x2="-6.985" y2="-1.27" width="0.1524" layer="21"/>
<wire x1="-6.985" y1="-1.27" x2="-8.255" y2="-1.27" width="0.1524" layer="21"/>
<wire x1="-8.255" y1="-1.27" x2="-8.89" y2="-0.635" width="0.1524" layer="21"/>
<wire x1="-5.715" y1="1.27" x2="-6.35" y2="0.635" width="0.1524" layer="21"/>
<wire x1="-6.35" y1="-0.635" x2="-5.715" y2="-1.27" width="0.1524" layer="21"/>
<wire x1="-4.445" y1="-1.27" x2="-5.715" y2="-1.27" width="0.1524" layer="21"/>
<wire x1="-13.335" y1="1.27" x2="-12.065" y2="1.27" width="0.1524" layer="21"/>
<wire x1="-12.065" y1="1.27" x2="-11.43" y2="0.635" width="0.1524" layer="21"/>
<wire x1="-11.43" y1="0.635" x2="-11.43" y2="-0.635" width="0.1524" layer="21"/>
<wire x1="-11.43" y1="-0.635" x2="-12.065" y2="-1.27" width="0.1524" layer="21"/>
<wire x1="-11.43" y1="0.635" x2="-10.795" y2="1.27" width="0.1524" layer="21"/>
<wire x1="-10.795" y1="1.27" x2="-9.525" y2="1.27" width="0.1524" layer="21"/>
<wire x1="-9.525" y1="1.27" x2="-8.89" y2="0.635" width="0.1524" layer="21"/>
<wire x1="-8.89" y1="0.635" x2="-8.89" y2="-0.635" width="0.1524" layer="21"/>
<wire x1="-8.89" y1="-0.635" x2="-9.525" y2="-1.27" width="0.1524" layer="21"/>
<wire x1="-9.525" y1="-1.27" x2="-10.795" y2="-1.27" width="0.1524" layer="21"/>
<wire x1="-10.795" y1="-1.27" x2="-11.43" y2="-0.635" width="0.1524" layer="21"/>
<wire x1="-13.97" y1="0.635" x2="-13.97" y2="-0.635" width="0.1524" layer="21"/>
<wire x1="-13.335" y1="1.27" x2="-13.97" y2="0.635" width="0.1524" layer="21"/>
<wire x1="-13.97" y1="-0.635" x2="-13.335" y2="-1.27" width="0.1524" layer="21"/>
<wire x1="-12.065" y1="-1.27" x2="-13.335" y2="-1.27" width="0.1524" layer="21"/>
<wire x1="12.065" y1="1.27" x2="13.335" y2="1.27" width="0.1524" layer="21"/>
<wire x1="13.335" y1="1.27" x2="13.97" y2="0.635" width="0.1524" layer="21"/>
<wire x1="13.97" y1="0.635" x2="13.97" y2="-0.635" width="0.1524" layer="21"/>
<wire x1="13.97" y1="-0.635" x2="13.335" y2="-1.27" width="0.1524" layer="21"/>
<wire x1="12.065" y1="1.27" x2="11.43" y2="0.635" width="0.1524" layer="21"/>
<wire x1="11.43" y1="-0.635" x2="12.065" y2="-1.27" width="0.1524" layer="21"/>
<wire x1="13.335" y1="-1.27" x2="12.065" y2="-1.27" width="0.1524" layer="21"/>
<pad name="1" x="-12.7" y="0" drill="1.016" shape="long" rot="R90"/>
<pad name="2" x="-10.16" y="0" drill="1.016" shape="long" rot="R90"/>
<pad name="3" x="-7.62" y="0" drill="1.016" shape="long" rot="R90"/>
<pad name="4" x="-5.08" y="0" drill="1.016" shape="long" rot="R90"/>
<pad name="5" x="-2.54" y="0" drill="1.016" shape="long" rot="R90"/>
<pad name="6" x="0" y="0" drill="1.016" shape="long" rot="R90"/>
<pad name="7" x="2.54" y="0" drill="1.016" shape="long" rot="R90"/>
<pad name="8" x="5.08" y="0" drill="1.016" shape="long" rot="R90"/>
<pad name="9" x="7.62" y="0" drill="1.016" shape="long" rot="R90"/>
<pad name="10" x="10.16" y="0" drill="1.016" shape="long" rot="R90"/>
<pad name="11" x="12.7" y="0" drill="1.016" shape="long" rot="R90"/>
<text x="-14.0462" y="1.8288" size="1.27" layer="25" ratio="10">&gt;NAME</text>
<text x="-13.97" y="-3.175" size="1.27" layer="27">&gt;VALUE</text>
<rectangle x1="9.906" y1="-0.254" x2="10.414" y2="0.254" layer="51"/>
<rectangle x1="7.366" y1="-0.254" x2="7.874" y2="0.254" layer="51"/>
<rectangle x1="4.826" y1="-0.254" x2="5.334" y2="0.254" layer="51"/>
<rectangle x1="2.286" y1="-0.254" x2="2.794" y2="0.254" layer="51"/>
<rectangle x1="-0.254" y1="-0.254" x2="0.254" y2="0.254" layer="51"/>
<rectangle x1="-2.794" y1="-0.254" x2="-2.286" y2="0.254" layer="51"/>
<rectangle x1="-5.334" y1="-0.254" x2="-4.826" y2="0.254" layer="51"/>
<rectangle x1="-7.874" y1="-0.254" x2="-7.366" y2="0.254" layer="51"/>
<rectangle x1="-10.414" y1="-0.254" x2="-9.906" y2="0.254" layer="51"/>
<rectangle x1="-12.954" y1="-0.254" x2="-12.446" y2="0.254" layer="51"/>
<rectangle x1="12.446" y1="-0.254" x2="12.954" y2="0.254" layer="51"/>
</package>
<package name="2X03" urn="urn:adsk.eagle:footprint:22348/1" library_version="3">
<description>&lt;b&gt;PIN HEADER&lt;/b&gt;</description>
<wire x1="-3.81" y1="-1.905" x2="-3.175" y2="-2.54" width="0.1524" layer="21"/>
<wire x1="-1.905" y1="-2.54" x2="-1.27" y2="-1.905" width="0.1524" layer="21"/>
<wire x1="-1.27" y1="-1.905" x2="-0.635" y2="-2.54" width="0.1524" layer="21"/>
<wire x1="0.635" y1="-2.54" x2="1.27" y2="-1.905" width="0.1524" layer="21"/>
<wire x1="-3.81" y1="-1.905" x2="-3.81" y2="1.905" width="0.1524" layer="21"/>
<wire x1="-3.81" y1="1.905" x2="-3.175" y2="2.54" width="0.1524" layer="21"/>
<wire x1="-3.175" y1="2.54" x2="-1.905" y2="2.54" width="0.1524" layer="21"/>
<wire x1="-1.905" y1="2.54" x2="-1.27" y2="1.905" width="0.1524" layer="21"/>
<wire x1="-1.27" y1="1.905" x2="-0.635" y2="2.54" width="0.1524" layer="21"/>
<wire x1="-0.635" y1="2.54" x2="0.635" y2="2.54" width="0.1524" layer="21"/>
<wire x1="0.635" y1="2.54" x2="1.27" y2="1.905" width="0.1524" layer="21"/>
<wire x1="-1.27" y1="1.905" x2="-1.27" y2="-1.905" width="0.1524" layer="21"/>
<wire x1="1.27" y1="1.905" x2="1.27" y2="-1.905" width="0.1524" layer="21"/>
<wire x1="-0.635" y1="-2.54" x2="0.635" y2="-2.54" width="0.1524" layer="21"/>
<wire x1="-3.175" y1="-2.54" x2="-1.905" y2="-2.54" width="0.1524" layer="21"/>
<wire x1="1.27" y1="-1.905" x2="1.905" y2="-2.54" width="0.1524" layer="21"/>
<wire x1="3.175" y1="-2.54" x2="3.81" y2="-1.905" width="0.1524" layer="21"/>
<wire x1="1.27" y1="1.905" x2="1.905" y2="2.54" width="0.1524" layer="21"/>
<wire x1="1.905" y1="2.54" x2="3.175" y2="2.54" width="0.1524" layer="21"/>
<wire x1="3.175" y1="2.54" x2="3.81" y2="1.905" width="0.1524" layer="21"/>
<wire x1="3.81" y1="1.905" x2="3.81" y2="-1.905" width="0.1524" layer="21"/>
<wire x1="1.905" y1="-2.54" x2="3.175" y2="-2.54" width="0.1524" layer="21"/>
<pad name="1" x="-2.54" y="-1.27" drill="1.016" shape="octagon"/>
<pad name="2" x="-2.54" y="1.27" drill="1.016" shape="octagon"/>
<pad name="3" x="0" y="-1.27" drill="1.016" shape="octagon"/>
<pad name="4" x="0" y="1.27" drill="1.016" shape="octagon"/>
<pad name="5" x="2.54" y="-1.27" drill="1.016" shape="octagon"/>
<pad name="6" x="2.54" y="1.27" drill="1.016" shape="octagon"/>
<text x="-3.81" y="3.175" size="1.27" layer="25" ratio="10">&gt;NAME</text>
<text x="-3.81" y="-4.445" size="1.27" layer="27">&gt;VALUE</text>
<rectangle x1="-2.794" y1="-1.524" x2="-2.286" y2="-1.016" layer="51"/>
<rectangle x1="-2.794" y1="1.016" x2="-2.286" y2="1.524" layer="51"/>
<rectangle x1="-0.254" y1="1.016" x2="0.254" y2="1.524" layer="51"/>
<rectangle x1="-0.254" y1="-1.524" x2="0.254" y2="-1.016" layer="51"/>
<rectangle x1="2.286" y1="1.016" x2="2.794" y2="1.524" layer="51"/>
<rectangle x1="2.286" y1="-1.524" x2="2.794" y2="-1.016" layer="51"/>
</package>
<package name="1X08" urn="urn:adsk.eagle:footprint:22262/1" library_version="3">
<description>&lt;b&gt;PIN HEADER&lt;/b&gt;</description>
<wire x1="5.715" y1="1.27" x2="6.985" y2="1.27" width="0.1524" layer="21"/>
<wire x1="6.985" y1="1.27" x2="7.62" y2="0.635" width="0.1524" layer="21"/>
<wire x1="7.62" y1="0.635" x2="7.62" y2="-0.635" width="0.1524" layer="21"/>
<wire x1="7.62" y1="-0.635" x2="6.985" y2="-1.27" width="0.1524" layer="21"/>
<wire x1="2.54" y1="0.635" x2="3.175" y2="1.27" width="0.1524" layer="21"/>
<wire x1="3.175" y1="1.27" x2="4.445" y2="1.27" width="0.1524" layer="21"/>
<wire x1="4.445" y1="1.27" x2="5.08" y2="0.635" width="0.1524" layer="21"/>
<wire x1="5.08" y1="0.635" x2="5.08" y2="-0.635" width="0.1524" layer="21"/>
<wire x1="5.08" y1="-0.635" x2="4.445" y2="-1.27" width="0.1524" layer="21"/>
<wire x1="4.445" y1="-1.27" x2="3.175" y2="-1.27" width="0.1524" layer="21"/>
<wire x1="3.175" y1="-1.27" x2="2.54" y2="-0.635" width="0.1524" layer="21"/>
<wire x1="5.715" y1="1.27" x2="5.08" y2="0.635" width="0.1524" layer="21"/>
<wire x1="5.08" y1="-0.635" x2="5.715" y2="-1.27" width="0.1524" layer="21"/>
<wire x1="6.985" y1="-1.27" x2="5.715" y2="-1.27" width="0.1524" layer="21"/>
<wire x1="-1.905" y1="1.27" x2="-0.635" y2="1.27" width="0.1524" layer="21"/>
<wire x1="-0.635" y1="1.27" x2="0" y2="0.635" width="0.1524" layer="21"/>
<wire x1="0" y1="0.635" x2="0" y2="-0.635" width="0.1524" layer="21"/>
<wire x1="0" y1="-0.635" x2="-0.635" y2="-1.27" width="0.1524" layer="21"/>
<wire x1="0" y1="0.635" x2="0.635" y2="1.27" width="0.1524" layer="21"/>
<wire x1="0.635" y1="1.27" x2="1.905" y2="1.27" width="0.1524" layer="21"/>
<wire x1="1.905" y1="1.27" x2="2.54" y2="0.635" width="0.1524" layer="21"/>
<wire x1="2.54" y1="0.635" x2="2.54" y2="-0.635" width="0.1524" layer="21"/>
<wire x1="2.54" y1="-0.635" x2="1.905" y2="-1.27" width="0.1524" layer="21"/>
<wire x1="1.905" y1="-1.27" x2="0.635" y2="-1.27" width="0.1524" layer="21"/>
<wire x1="0.635" y1="-1.27" x2="0" y2="-0.635" width="0.1524" layer="21"/>
<wire x1="-5.08" y1="0.635" x2="-4.445" y2="1.27" width="0.1524" layer="21"/>
<wire x1="-4.445" y1="1.27" x2="-3.175" y2="1.27" width="0.1524" layer="21"/>
<wire x1="-3.175" y1="1.27" x2="-2.54" y2="0.635" width="0.1524" layer="21"/>
<wire x1="-2.54" y1="0.635" x2="-2.54" y2="-0.635" width="0.1524" layer="21"/>
<wire x1="-2.54" y1="-0.635" x2="-3.175" y2="-1.27" width="0.1524" layer="21"/>
<wire x1="-3.175" y1="-1.27" x2="-4.445" y2="-1.27" width="0.1524" layer="21"/>
<wire x1="-4.445" y1="-1.27" x2="-5.08" y2="-0.635" width="0.1524" layer="21"/>
<wire x1="-1.905" y1="1.27" x2="-2.54" y2="0.635" width="0.1524" layer="21"/>
<wire x1="-2.54" y1="-0.635" x2="-1.905" y2="-1.27" width="0.1524" layer="21"/>
<wire x1="-0.635" y1="-1.27" x2="-1.905" y2="-1.27" width="0.1524" layer="21"/>
<wire x1="-9.525" y1="1.27" x2="-8.255" y2="1.27" width="0.1524" layer="21"/>
<wire x1="-8.255" y1="1.27" x2="-7.62" y2="0.635" width="0.1524" layer="21"/>
<wire x1="-7.62" y1="0.635" x2="-7.62" y2="-0.635" width="0.1524" layer="21"/>
<wire x1="-7.62" y1="-0.635" x2="-8.255" y2="-1.27" width="0.1524" layer="21"/>
<wire x1="-7.62" y1="0.635" x2="-6.985" y2="1.27" width="0.1524" layer="21"/>
<wire x1="-6.985" y1="1.27" x2="-5.715" y2="1.27" width="0.1524" layer="21"/>
<wire x1="-5.715" y1="1.27" x2="-5.08" y2="0.635" width="0.1524" layer="21"/>
<wire x1="-5.08" y1="0.635" x2="-5.08" y2="-0.635" width="0.1524" layer="21"/>
<wire x1="-5.08" y1="-0.635" x2="-5.715" y2="-1.27" width="0.1524" layer="21"/>
<wire x1="-5.715" y1="-1.27" x2="-6.985" y2="-1.27" width="0.1524" layer="21"/>
<wire x1="-6.985" y1="-1.27" x2="-7.62" y2="-0.635" width="0.1524" layer="21"/>
<wire x1="-10.16" y1="0.635" x2="-10.16" y2="-0.635" width="0.1524" layer="21"/>
<wire x1="-9.525" y1="1.27" x2="-10.16" y2="0.635" width="0.1524" layer="21"/>
<wire x1="-10.16" y1="-0.635" x2="-9.525" y2="-1.27" width="0.1524" layer="21"/>
<wire x1="-8.255" y1="-1.27" x2="-9.525" y2="-1.27" width="0.1524" layer="21"/>
<wire x1="8.255" y1="1.27" x2="9.525" y2="1.27" width="0.1524" layer="21"/>
<wire x1="9.525" y1="1.27" x2="10.16" y2="0.635" width="0.1524" layer="21"/>
<wire x1="10.16" y1="0.635" x2="10.16" y2="-0.635" width="0.1524" layer="21"/>
<wire x1="10.16" y1="-0.635" x2="9.525" y2="-1.27" width="0.1524" layer="21"/>
<wire x1="8.255" y1="1.27" x2="7.62" y2="0.635" width="0.1524" layer="21"/>
<wire x1="7.62" y1="-0.635" x2="8.255" y2="-1.27" width="0.1524" layer="21"/>
<wire x1="9.525" y1="-1.27" x2="8.255" y2="-1.27" width="0.1524" layer="21"/>
<pad name="1" x="-8.89" y="0" drill="1.016" shape="long" rot="R90"/>
<pad name="2" x="-6.35" y="0" drill="1.016" shape="long" rot="R90"/>
<pad name="3" x="-3.81" y="0" drill="1.016" shape="long" rot="R90"/>
<pad name="4" x="-1.27" y="0" drill="1.016" shape="long" rot="R90"/>
<pad name="5" x="1.27" y="0" drill="1.016" shape="long" rot="R90"/>
<pad name="6" x="3.81" y="0" drill="1.016" shape="long" rot="R90"/>
<pad name="7" x="6.35" y="0" drill="1.016" shape="long" rot="R90"/>
<pad name="8" x="8.89" y="0" drill="1.016" shape="long" rot="R90"/>
<text x="-10.2362" y="1.8288" size="1.27" layer="25" ratio="10">&gt;NAME</text>
<text x="-10.16" y="-3.175" size="1.27" layer="27">&gt;VALUE</text>
<rectangle x1="6.096" y1="-0.254" x2="6.604" y2="0.254" layer="51"/>
<rectangle x1="3.556" y1="-0.254" x2="4.064" y2="0.254" layer="51"/>
<rectangle x1="1.016" y1="-0.254" x2="1.524" y2="0.254" layer="51"/>
<rectangle x1="-1.524" y1="-0.254" x2="-1.016" y2="0.254" layer="51"/>
<rectangle x1="-4.064" y1="-0.254" x2="-3.556" y2="0.254" layer="51"/>
<rectangle x1="-6.604" y1="-0.254" x2="-6.096" y2="0.254" layer="51"/>
<rectangle x1="-9.144" y1="-0.254" x2="-8.636" y2="0.254" layer="51"/>
<rectangle x1="8.636" y1="-0.254" x2="9.144" y2="0.254" layer="51"/>
</package>
<package name="1X05" urn="urn:adsk.eagle:footprint:22354/1" library_version="3">
<description>&lt;b&gt;PIN HEADER&lt;/b&gt;</description>
<wire x1="1.905" y1="1.27" x2="3.175" y2="1.27" width="0.1524" layer="21"/>
<wire x1="3.175" y1="1.27" x2="3.81" y2="0.635" width="0.1524" layer="21"/>
<wire x1="3.81" y1="0.635" x2="3.81" y2="-0.635" width="0.1524" layer="21"/>
<wire x1="3.81" y1="-0.635" x2="3.175" y2="-1.27" width="0.1524" layer="21"/>
<wire x1="-1.27" y1="0.635" x2="-0.635" y2="1.27" width="0.1524" layer="21"/>
<wire x1="-0.635" y1="1.27" x2="0.635" y2="1.27" width="0.1524" layer="21"/>
<wire x1="0.635" y1="1.27" x2="1.27" y2="0.635" width="0.1524" layer="21"/>
<wire x1="1.27" y1="0.635" x2="1.27" y2="-0.635" width="0.1524" layer="21"/>
<wire x1="1.27" y1="-0.635" x2="0.635" y2="-1.27" width="0.1524" layer="21"/>
<wire x1="0.635" y1="-1.27" x2="-0.635" y2="-1.27" width="0.1524" layer="21"/>
<wire x1="-0.635" y1="-1.27" x2="-1.27" y2="-0.635" width="0.1524" layer="21"/>
<wire x1="1.905" y1="1.27" x2="1.27" y2="0.635" width="0.1524" layer="21"/>
<wire x1="1.27" y1="-0.635" x2="1.905" y2="-1.27" width="0.1524" layer="21"/>
<wire x1="3.175" y1="-1.27" x2="1.905" y2="-1.27" width="0.1524" layer="21"/>
<wire x1="-5.715" y1="1.27" x2="-4.445" y2="1.27" width="0.1524" layer="21"/>
<wire x1="-4.445" y1="1.27" x2="-3.81" y2="0.635" width="0.1524" layer="21"/>
<wire x1="-3.81" y1="0.635" x2="-3.81" y2="-0.635" width="0.1524" layer="21"/>
<wire x1="-3.81" y1="-0.635" x2="-4.445" y2="-1.27" width="0.1524" layer="21"/>
<wire x1="-3.81" y1="0.635" x2="-3.175" y2="1.27" width="0.1524" layer="21"/>
<wire x1="-3.175" y1="1.27" x2="-1.905" y2="1.27" width="0.1524" layer="21"/>
<wire x1="-1.905" y1="1.27" x2="-1.27" y2="0.635" width="0.1524" layer="21"/>
<wire x1="-1.27" y1="0.635" x2="-1.27" y2="-0.635" width="0.1524" layer="21"/>
<wire x1="-1.27" y1="-0.635" x2="-1.905" y2="-1.27" width="0.1524" layer="21"/>
<wire x1="-1.905" y1="-1.27" x2="-3.175" y2="-1.27" width="0.1524" layer="21"/>
<wire x1="-3.175" y1="-1.27" x2="-3.81" y2="-0.635" width="0.1524" layer="21"/>
<wire x1="-6.35" y1="0.635" x2="-6.35" y2="-0.635" width="0.1524" layer="21"/>
<wire x1="-5.715" y1="1.27" x2="-6.35" y2="0.635" width="0.1524" layer="21"/>
<wire x1="-6.35" y1="-0.635" x2="-5.715" y2="-1.27" width="0.1524" layer="21"/>
<wire x1="-4.445" y1="-1.27" x2="-5.715" y2="-1.27" width="0.1524" layer="21"/>
<wire x1="4.445" y1="1.27" x2="5.715" y2="1.27" width="0.1524" layer="21"/>
<wire x1="5.715" y1="1.27" x2="6.35" y2="0.635" width="0.1524" layer="21"/>
<wire x1="6.35" y1="0.635" x2="6.35" y2="-0.635" width="0.1524" layer="21"/>
<wire x1="6.35" y1="-0.635" x2="5.715" y2="-1.27" width="0.1524" layer="21"/>
<wire x1="4.445" y1="1.27" x2="3.81" y2="0.635" width="0.1524" layer="21"/>
<wire x1="3.81" y1="-0.635" x2="4.445" y2="-1.27" width="0.1524" layer="21"/>
<wire x1="5.715" y1="-1.27" x2="4.445" y2="-1.27" width="0.1524" layer="21"/>
<pad name="1" x="-5.08" y="0" drill="1.016" shape="long" rot="R90"/>
<pad name="2" x="-2.54" y="0" drill="1.016" shape="long" rot="R90"/>
<pad name="3" x="0" y="0" drill="1.016" shape="long" rot="R90"/>
<pad name="4" x="2.54" y="0" drill="1.016" shape="long" rot="R90"/>
<pad name="5" x="5.08" y="0" drill="1.016" shape="long" rot="R90"/>
<text x="-6.4262" y="1.8288" size="1.27" layer="25" ratio="10">&gt;NAME</text>
<text x="-6.35" y="-3.175" size="1.27" layer="27">&gt;VALUE</text>
<rectangle x1="2.286" y1="-0.254" x2="2.794" y2="0.254" layer="51"/>
<rectangle x1="-0.254" y1="-0.254" x2="0.254" y2="0.254" layer="51"/>
<rectangle x1="-2.794" y1="-0.254" x2="-2.286" y2="0.254" layer="51"/>
<rectangle x1="-5.334" y1="-0.254" x2="-4.826" y2="0.254" layer="51"/>
<rectangle x1="4.826" y1="-0.254" x2="5.334" y2="0.254" layer="51"/>
</package>
<package name="1X01" urn="urn:adsk.eagle:footprint:22382/1" library_version="3">
<description>&lt;b&gt;PIN HEADER&lt;/b&gt;</description>
<wire x1="-0.635" y1="1.27" x2="0.635" y2="1.27" width="0.1524" layer="21"/>
<wire x1="0.635" y1="1.27" x2="1.27" y2="0.635" width="0.1524" layer="21"/>
<wire x1="1.27" y1="0.635" x2="1.27" y2="-0.635" width="0.1524" layer="21"/>
<wire x1="1.27" y1="-0.635" x2="0.635" y2="-1.27" width="0.1524" layer="21"/>
<wire x1="-1.27" y1="0.635" x2="-1.27" y2="-0.635" width="0.1524" layer="21"/>
<wire x1="-0.635" y1="1.27" x2="-1.27" y2="0.635" width="0.1524" layer="21"/>
<wire x1="-1.27" y1="-0.635" x2="-0.635" y2="-1.27" width="0.1524" layer="21"/>
<wire x1="0.635" y1="-1.27" x2="-0.635" y2="-1.27" width="0.1524" layer="21"/>
<pad name="1" x="0" y="0" drill="1.016" shape="octagon"/>
<text x="-1.3462" y="1.8288" size="1.27" layer="25" ratio="10">&gt;NAME</text>
<text x="-1.27" y="-3.175" size="1.27" layer="27">&gt;VALUE</text>
<rectangle x1="-0.254" y1="-0.254" x2="0.254" y2="0.254" layer="51"/>
</package>
<package name="2X04" urn="urn:adsk.eagle:footprint:22351/1" library_version="3">
<description>&lt;b&gt;PIN HEADER&lt;/b&gt;</description>
<wire x1="-5.08" y1="-1.905" x2="-4.445" y2="-2.54" width="0.1524" layer="21"/>
<wire x1="-3.175" y1="-2.54" x2="-2.54" y2="-1.905" width="0.1524" layer="21"/>
<wire x1="-2.54" y1="-1.905" x2="-1.905" y2="-2.54" width="0.1524" layer="21"/>
<wire x1="-0.635" y1="-2.54" x2="0" y2="-1.905" width="0.1524" layer="21"/>
<wire x1="0" y1="-1.905" x2="0.635" y2="-2.54" width="0.1524" layer="21"/>
<wire x1="1.905" y1="-2.54" x2="2.54" y2="-1.905" width="0.1524" layer="21"/>
<wire x1="-5.08" y1="-1.905" x2="-5.08" y2="1.905" width="0.1524" layer="21"/>
<wire x1="-5.08" y1="1.905" x2="-4.445" y2="2.54" width="0.1524" layer="21"/>
<wire x1="-4.445" y1="2.54" x2="-3.175" y2="2.54" width="0.1524" layer="21"/>
<wire x1="-3.175" y1="2.54" x2="-2.54" y2="1.905" width="0.1524" layer="21"/>
<wire x1="-2.54" y1="1.905" x2="-1.905" y2="2.54" width="0.1524" layer="21"/>
<wire x1="-1.905" y1="2.54" x2="-0.635" y2="2.54" width="0.1524" layer="21"/>
<wire x1="-0.635" y1="2.54" x2="0" y2="1.905" width="0.1524" layer="21"/>
<wire x1="0" y1="1.905" x2="0.635" y2="2.54" width="0.1524" layer="21"/>
<wire x1="0.635" y1="2.54" x2="1.905" y2="2.54" width="0.1524" layer="21"/>
<wire x1="1.905" y1="2.54" x2="2.54" y2="1.905" width="0.1524" layer="21"/>
<wire x1="-2.54" y1="1.905" x2="-2.54" y2="-1.905" width="0.1524" layer="21"/>
<wire x1="0" y1="1.905" x2="0" y2="-1.905" width="0.1524" layer="21"/>
<wire x1="2.54" y1="1.905" x2="2.54" y2="-1.905" width="0.1524" layer="21"/>
<wire x1="0.635" y1="-2.54" x2="1.905" y2="-2.54" width="0.1524" layer="21"/>
<wire x1="-1.905" y1="-2.54" x2="-0.635" y2="-2.54" width="0.1524" layer="21"/>
<wire x1="-4.445" y1="-2.54" x2="-3.175" y2="-2.54" width="0.1524" layer="21"/>
<wire x1="2.54" y1="-1.905" x2="3.175" y2="-2.54" width="0.1524" layer="21"/>
<wire x1="4.445" y1="-2.54" x2="5.08" y2="-1.905" width="0.1524" layer="21"/>
<wire x1="2.54" y1="1.905" x2="3.175" y2="2.54" width="0.1524" layer="21"/>
<wire x1="3.175" y1="2.54" x2="4.445" y2="2.54" width="0.1524" layer="21"/>
<wire x1="4.445" y1="2.54" x2="5.08" y2="1.905" width="0.1524" layer="21"/>
<wire x1="5.08" y1="1.905" x2="5.08" y2="-1.905" width="0.1524" layer="21"/>
<wire x1="3.175" y1="-2.54" x2="4.445" y2="-2.54" width="0.1524" layer="21"/>
<pad name="1" x="-3.81" y="-1.27" drill="1.016" shape="octagon"/>
<pad name="2" x="-3.81" y="1.27" drill="1.016" shape="octagon"/>
<pad name="3" x="-1.27" y="-1.27" drill="1.016" shape="octagon"/>
<pad name="4" x="-1.27" y="1.27" drill="1.016" shape="octagon"/>
<pad name="5" x="1.27" y="-1.27" drill="1.016" shape="octagon"/>
<pad name="6" x="1.27" y="1.27" drill="1.016" shape="octagon"/>
<pad name="7" x="3.81" y="-1.27" drill="1.016" shape="octagon"/>
<pad name="8" x="3.81" y="1.27" drill="1.016" shape="octagon"/>
<text x="-5.08" y="3.175" size="1.27" layer="25" ratio="10">&gt;NAME</text>
<text x="-5.08" y="-4.445" size="1.27" layer="27">&gt;VALUE</text>
<rectangle x1="-4.064" y1="-1.524" x2="-3.556" y2="-1.016" layer="51"/>
<rectangle x1="-4.064" y1="1.016" x2="-3.556" y2="1.524" layer="51"/>
<rectangle x1="-1.524" y1="1.016" x2="-1.016" y2="1.524" layer="51"/>
<rectangle x1="-1.524" y1="-1.524" x2="-1.016" y2="-1.016" layer="51"/>
<rectangle x1="1.016" y1="1.016" x2="1.524" y2="1.524" layer="51"/>
<rectangle x1="1.016" y1="-1.524" x2="1.524" y2="-1.016" layer="51"/>
<rectangle x1="3.556" y1="1.016" x2="4.064" y2="1.524" layer="51"/>
<rectangle x1="3.556" y1="-1.524" x2="4.064" y2="-1.016" layer="51"/>
</package>
</packages>
<packages3d>
<package3d name="1X04" urn="urn:adsk.eagle:package:22407/2" type="model" library_version="3">
<description>PIN HEADER</description>
</package3d>
<package3d name="1X03" urn="urn:adsk.eagle:package:22458/2" type="model" library_version="3">
<description>PIN HEADER</description>
</package3d>
<package3d name="1X02" urn="urn:adsk.eagle:package:22435/2" type="model" library_version="3">
<description>PIN HEADER</description>
</package3d>
<package3d name="1X10" urn="urn:adsk.eagle:package:22406/2" type="model" library_version="3">
<description>PIN HEADER</description>
</package3d>
<package3d name="1X11" urn="urn:adsk.eagle:package:22410/2" type="model" library_version="3">
<description>PIN HEADER</description>
</package3d>
<package3d name="2X03" urn="urn:adsk.eagle:package:22462/2" type="model" library_version="3">
<description>PIN HEADER</description>
</package3d>
<package3d name="1X08" urn="urn:adsk.eagle:package:22409/2" type="model" library_version="3">
<description>PIN HEADER</description>
</package3d>
<package3d name="1X05" urn="urn:adsk.eagle:package:22469/2" type="model" library_version="3">
<description>PIN HEADER</description>
</package3d>
<package3d name="1X01" urn="urn:adsk.eagle:package:22485/2" type="model" library_version="3">
<description>PIN HEADER</description>
</package3d>
<package3d name="2X04" urn="urn:adsk.eagle:package:22461/2" type="model" library_version="3">
<description>PIN HEADER</description>
</package3d>
</packages3d>
</library>
<library name="led" urn="urn:adsk.eagle:library:259">
<description>&lt;b&gt;LEDs&lt;/b&gt;&lt;p&gt;
&lt;author&gt;Created by librarian@cadsoft.de&lt;/author&gt;&lt;br&gt;
Extended by Federico Battaglin &lt;author&gt;&amp;lt;federico.rd@fdpinternational.com&amp;gt;&lt;/author&gt; with DUOLED</description>
<packages>
<package name="LED5MM" urn="urn:adsk.eagle:footprint:15655/1" library_version="2">
<description>&lt;B&gt;LED&lt;/B&gt;&lt;p&gt;
5 mm, round</description>
<wire x1="2.54" y1="-1.905" x2="2.54" y2="1.905" width="0.2032" layer="21"/>
<wire x1="2.54" y1="-1.905" x2="2.54" y2="1.905" width="0.254" layer="21" curve="-286.260205"/>
<wire x1="-1.143" y1="0" x2="0" y2="1.143" width="0.1524" layer="51" curve="-90"/>
<wire x1="0" y1="-1.143" x2="1.143" y2="0" width="0.1524" layer="51" curve="90"/>
<wire x1="-1.651" y1="0" x2="0" y2="1.651" width="0.1524" layer="51" curve="-90"/>
<wire x1="0" y1="-1.651" x2="1.651" y2="0" width="0.1524" layer="51" curve="90"/>
<wire x1="-2.159" y1="0" x2="0" y2="2.159" width="0.1524" layer="51" curve="-90"/>
<wire x1="0" y1="-2.159" x2="2.159" y2="0" width="0.1524" layer="51" curve="90"/>
<circle x="0" y="0" radius="2.54" width="0.1524" layer="21"/>
<pad name="A" x="-1.27" y="0" drill="0.8128" shape="octagon"/>
<pad name="K" x="1.27" y="0" drill="0.8128" shape="octagon"/>
<text x="3.175" y="0.5334" size="1.27" layer="25" ratio="10">&gt;NAME</text>
<text x="3.2004" y="-1.8034" size="1.27" layer="27" ratio="10">&gt;VALUE</text>
</package>
</packages>
<packages3d>
<package3d name="LED5MM" urn="urn:adsk.eagle:package:15799/2" type="model" library_version="2">
<description>LED
5 mm, round</description>
</package3d>
</packages3d>
</library>
<library name="resistor" urn="urn:adsk.eagle:library:348">
<description>&lt;b&gt;Resistors, Capacitors, Inductors&lt;/b&gt;&lt;p&gt;
Based on the previous libraries:
&lt;ul&gt;
&lt;li&gt;r.lbr
&lt;li&gt;cap.lbr 
&lt;li&gt;cap-fe.lbr
&lt;li&gt;captant.lbr
&lt;li&gt;polcap.lbr
&lt;li&gt;ipc-smd.lbr
&lt;/ul&gt;
All SMD packages are defined according to the IPC specifications and  CECC&lt;p&gt;
&lt;author&gt;Created by librarian@cadsoft.de&lt;/author&gt;&lt;p&gt;
&lt;p&gt;
for Electrolyt Capacitors see also :&lt;p&gt;
www.bccomponents.com &lt;p&gt;
www.panasonic.com&lt;p&gt;
www.kemet.com&lt;p&gt;
&lt;p&gt;
for trimmer refence see : &lt;u&gt;www.electrospec-inc.com/cross_references/trimpotcrossref.asp&lt;/u&gt;&lt;p&gt;

&lt;map name="nav_main"&gt;
&lt;area shape="rect" coords="0,1,140,23" href="../military_specs.asp" title=""&gt;
&lt;area shape="rect" coords="0,24,140,51" href="../about.asp" title=""&gt;
&lt;area shape="rect" coords="1,52,140,77" href="../rfq.asp" title=""&gt;
&lt;area shape="rect" coords="0,78,139,103" href="../products.asp" title=""&gt;
&lt;area shape="rect" coords="1,102,138,128" href="../excess_inventory.asp" title=""&gt;
&lt;area shape="rect" coords="1,129,138,150" href="../edge.asp" title=""&gt;
&lt;area shape="rect" coords="1,151,139,178" href="../industry_links.asp" title=""&gt;
&lt;area shape="rect" coords="0,179,139,201" href="../comments.asp" title=""&gt;
&lt;area shape="rect" coords="1,203,138,231" href="../directory.asp" title=""&gt;
&lt;area shape="default" nohref&gt;
&lt;/map&gt;

&lt;html&gt;

&lt;title&gt;&lt;/title&gt;

 &lt;LINK REL="StyleSheet" TYPE="text/css" HREF="style-sheet.css"&gt;

&lt;body bgcolor="#ffffff" text="#000000" marginwidth="0" marginheight="0" topmargin="0" leftmargin="0"&gt;
&lt;table border=0 cellspacing=0 cellpadding=0 width="100%" cellpaddding=0 height="55%"&gt;
&lt;tr valign="top"&gt;

&lt;/td&gt;
&lt;! &lt;td width="10"&gt;&amp;nbsp;&lt;/td&gt;
&lt;td width="90%"&gt;

&lt;b&gt;&lt;font color="#0000FF" size="4"&gt;TRIM-POT CROSS REFERENCE&lt;/font&gt;&lt;/b&gt;
&lt;P&gt;
&lt;TABLE BORDER=0 CELLSPACING=1 CELLPADDING=2&gt;
  &lt;TR&gt;
    &lt;TD COLSPAN=8&gt;
      &lt;FONT SIZE=3 FACE=ARIAL&gt;&lt;B&gt;RECTANGULAR MULTI-TURN&lt;/B&gt;&lt;/FONT&gt;
    &lt;/TD&gt;
  &lt;/TR&gt;
  &lt;TR&gt;
    &lt;TD ALIGN=CENTER&gt;
      &lt;B&gt;
      &lt;FONT SIZE=3 FACE=ARIAL color="#FF0000"&gt;BOURNS&lt;/FONT&gt;
      &lt;/B&gt;
    &lt;/TD&gt;
    &lt;TD ALIGN=CENTER&gt;
      &lt;B&gt;
      &lt;FONT SIZE=3 FACE=ARIAL color="#FF0000"&gt;BI&amp;nbsp;TECH&lt;/FONT&gt;
      &lt;/B&gt;
    &lt;/TD&gt;
    &lt;TD ALIGN=CENTER&gt;
      &lt;B&gt;
      &lt;FONT SIZE=3 FACE=ARIAL color="#FF0000"&gt;DALE-VISHAY&lt;/FONT&gt;
      &lt;/B&gt;
    &lt;/TD&gt;
    &lt;TD ALIGN=CENTER&gt;
      &lt;B&gt;
      &lt;FONT SIZE=3 FACE=ARIAL color="#FF0000"&gt;PHILIPS/MEPCO&lt;/FONT&gt;
      &lt;/B&gt;
    &lt;/TD&gt;
    &lt;TD ALIGN=CENTER&gt;
      &lt;B&gt;
      &lt;FONT SIZE=3 FACE=ARIAL color="#FF0000"&gt;MURATA&lt;/FONT&gt;
      &lt;/B&gt;
    &lt;/TD&gt;
    &lt;TD ALIGN=CENTER&gt;
      &lt;B&gt;
      &lt;FONT SIZE=3 FACE=ARIAL color="#FF0000"&gt;PANASONIC&lt;/FONT&gt;
      &lt;/B&gt;
    &lt;/TD&gt;
    &lt;TD ALIGN=CENTER&gt;
      &lt;B&gt;
      &lt;FONT SIZE=3 FACE=ARIAL color="#FF0000"&gt;SPECTROL&lt;/FONT&gt;
      &lt;/B&gt;
    &lt;/TD&gt;
    &lt;TD ALIGN=CENTER&gt;
      &lt;B&gt;
      &lt;FONT SIZE=3 FACE=ARIAL color="#FF0000"&gt;MILSPEC&lt;/FONT&gt;
      &lt;/B&gt;
    &lt;/TD&gt;&lt;TD&gt;&amp;nbsp;&lt;/TD&gt;
  &lt;/TR&gt;
  &lt;TR&gt;
    &lt;TD BGCOLOR="#cccccc" ALIGN=CENTER&gt;&lt;FONT FACE=ARIAL SIZE=3 &gt;
      3005P&lt;BR&gt;
      3006P&lt;BR&gt;
      3006W&lt;BR&gt;
      3006Y&lt;BR&gt;
      3009P&lt;BR&gt;
      3009W&lt;BR&gt;
      3009Y&lt;BR&gt;
      3057J&lt;BR&gt;
      3057L&lt;BR&gt;
      3057P&lt;BR&gt;
      3057Y&lt;BR&gt;
      3059J&lt;BR&gt;
      3059L&lt;BR&gt;
      3059P&lt;BR&gt;
      3059Y&lt;BR&gt;&lt;/FONT&gt;
    &lt;/TD&gt;
    &lt;TD BGCOLOR="#cccccc" ALIGN=CENTER&gt;&lt;FONT FACE=ARIAL SIZE=3&gt;
      -&lt;BR&gt;
      89P&lt;BR&gt;
      89W&lt;BR&gt;
      89X&lt;BR&gt;
      89PH&lt;BR&gt;
      76P&lt;BR&gt;
      89XH&lt;BR&gt;
      78SLT&lt;BR&gt;
      78L&amp;nbsp;ALT&lt;BR&gt;
      56P&amp;nbsp;ALT&lt;BR&gt;
      78P&amp;nbsp;ALT&lt;BR&gt;
      T8S&lt;BR&gt;
      78L&lt;BR&gt;
      56P&lt;BR&gt;
      78P&lt;BR&gt;&lt;/FONT&gt;
    &lt;/TD&gt;
    &lt;TD BGCOLOR="#cccccc" ALIGN=CENTER&gt;&lt;FONT FACE=ARIAL SIZE=3&gt;
      -&lt;BR&gt;
      T18/784&lt;BR&gt;
      783&lt;BR&gt;
      781&lt;BR&gt;
      -&lt;BR&gt;
      -&lt;BR&gt;
      -&lt;BR&gt;
      2199&lt;BR&gt;
      1697/1897&lt;BR&gt;
      1680/1880&lt;BR&gt;
      2187&lt;BR&gt;
      -&lt;BR&gt;
      -&lt;BR&gt;
      -&lt;BR&gt;
      -&lt;BR&gt;&lt;/FONT&gt;
    &lt;/TD&gt;
    &lt;TD BGCOLOR="#cccccc" ALIGN=CENTER&gt;&lt;FONT FACE=ARIAL SIZE=3&gt;
      -&lt;BR&gt;
      8035EKP/CT20/RJ-20P&lt;BR&gt;
      -&lt;BR&gt;
      RJ-20X&lt;BR&gt;
      -&lt;BR&gt;
      -&lt;BR&gt;
      -&lt;BR&gt;
      1211L&lt;BR&gt;
      8012EKQ&amp;nbsp;ALT&lt;BR&gt;
      8012EKR&amp;nbsp;ALT&lt;BR&gt;
      1211P&lt;BR&gt;
      8012EKJ&lt;BR&gt;
      8012EKL&lt;BR&gt;
      8012EKQ&lt;BR&gt;
      8012EKR&lt;BR&gt;&lt;/FONT&gt;
    &lt;/TD&gt;
    &lt;TD BGCOLOR="#cccccc" ALIGN=CENTER&gt;&lt;FONT FACE=ARIAL SIZE=3&gt;
      -&lt;BR&gt;
      2101P&lt;BR&gt;
      2101W&lt;BR&gt;
      2101Y&lt;BR&gt;
      -&lt;BR&gt;
      -&lt;BR&gt;
      -&lt;BR&gt;
      -&lt;BR&gt;
      -&lt;BR&gt;
      -&lt;BR&gt;
      -&lt;BR&gt;
      -&lt;BR&gt;
      2102L&lt;BR&gt;
      2102S&lt;BR&gt;
      2102Y&lt;BR&gt;&lt;/FONT&gt;
    &lt;/TD&gt;
    &lt;TD BGCOLOR="#cccccc" ALIGN=CENTER&gt;&lt;FONT FACE=ARIAL SIZE=3&gt;
      -&lt;BR&gt;
      EVMCOG&lt;BR&gt;
      -&lt;BR&gt;
      -&lt;BR&gt;
      -&lt;BR&gt;
      -&lt;BR&gt;
      -&lt;BR&gt;
      -&lt;BR&gt;
      -&lt;BR&gt;
      -&lt;BR&gt;
      -&lt;BR&gt;
      -&lt;BR&gt;
      -&lt;BR&gt;
      -&lt;BR&gt;
      -&lt;BR&gt;&lt;/FONT&gt;
    &lt;/TD&gt;
    &lt;TD BGCOLOR="#cccccc" ALIGN=CENTER&gt;&lt;FONT FACE=ARIAL SIZE=3&gt;
      -&lt;BR&gt;
      43P&lt;BR&gt;
      43W&lt;BR&gt;
      43Y&lt;BR&gt;
      -&lt;BR&gt;
      -&lt;BR&gt;
      -&lt;BR&gt;
      -&lt;BR&gt;
      40L&lt;BR&gt;
      40P&lt;BR&gt;
      40Y&lt;BR&gt;
      70Y-T602&lt;BR&gt;
      70L&lt;BR&gt;
      70P&lt;BR&gt;
      70Y&lt;BR&gt;&lt;/FONT&gt;
    &lt;/TD&gt;
    &lt;TD BGCOLOR="#cccccc" ALIGN=CENTER&gt;&lt;FONT FACE=ARIAL SIZE=3&gt;
      -&lt;BR&gt;
      -&lt;BR&gt;
      -&lt;BR&gt;
      -&lt;BR&gt;
      -&lt;BR&gt;
      -&lt;BR&gt;
      -&lt;BR&gt;
      -&lt;BR&gt;
      RT/RTR12&lt;BR&gt;
      RT/RTR12&lt;BR&gt;
      RT/RTR12&lt;BR&gt;
      -&lt;BR&gt;
      RJ/RJR12&lt;BR&gt;
      RJ/RJR12&lt;BR&gt;
      RJ/RJR12&lt;BR&gt;&lt;/FONT&gt;
    &lt;/TD&gt;
  &lt;/TR&gt;
  &lt;TR&gt;
    &lt;TD COLSPAN=8&gt;&amp;nbsp;
    &lt;/TD&gt;
  &lt;/TR&gt;
  &lt;TR&gt;
    &lt;TD COLSPAN=8&gt;
      &lt;FONT SIZE=4 FACE=ARIAL&gt;&lt;B&gt;SQUARE MULTI-TURN&lt;/B&gt;&lt;/FONT&gt;
    &lt;/TD&gt;
  &lt;/TR&gt;
  &lt;TR&gt;
   &lt;TD ALIGN=CENTER&gt;
      &lt;FONT SIZE=3 FACE=ARIAL&gt;&lt;B&gt;BOURN&lt;/B&gt;&lt;/FONT&gt;
    &lt;/TD&gt;
    &lt;TD ALIGN=CENTER&gt;
      &lt;FONT SIZE=3 FACE=ARIAL&gt;&lt;B&gt;BI&amp;nbsp;TECH&lt;/B&gt;&lt;/FONT&gt;
    &lt;/TD&gt;
    &lt;TD ALIGN=CENTER&gt;
      &lt;FONT SIZE=3 FACE=ARIAL&gt;&lt;B&gt;DALE-VISHAY&lt;/B&gt;&lt;/FONT&gt;
    &lt;/TD&gt;
    &lt;TD ALIGN=CENTER&gt;
      &lt;FONT SIZE=3 FACE=ARIAL&gt;&lt;B&gt;PHILIPS/MEPCO&lt;/B&gt;&lt;/FONT&gt;
    &lt;/TD&gt;
    &lt;TD ALIGN=CENTER&gt;
      &lt;FONT SIZE=3 FACE=ARIAL&gt;&lt;B&gt;MURATA&lt;/B&gt;&lt;/FONT&gt;
    &lt;/TD&gt;
    &lt;TD ALIGN=CENTER&gt;
      &lt;FONT SIZE=3 FACE=ARIAL&gt;&lt;B&gt;PANASONIC&lt;/B&gt;&lt;/FONT&gt;
    &lt;/TD&gt;
    &lt;TD ALIGN=CENTER&gt;
      &lt;FONT SIZE=3 FACE=ARIAL&gt;&lt;B&gt;SPECTROL&lt;/B&gt;&lt;/FONT&gt;
    &lt;/TD&gt;
    &lt;TD ALIGN=CENTER&gt;
      &lt;FONT SIZE=3 FACE=ARIAL&gt;&lt;B&gt;MILSPEC&lt;/B&gt;&lt;/FONT&gt;
    &lt;/TD&gt;
  &lt;/TR&gt;
  &lt;TR&gt;
    &lt;TD BGCOLOR="#cccccc" ALIGN=CENTER&gt;&lt;FONT FACE=ARIAL SIZE=3&gt;
      3250L&lt;BR&gt;
      3250P&lt;BR&gt;
      3250W&lt;BR&gt;
      3250X&lt;BR&gt;
      3252P&lt;BR&gt;
      3252W&lt;BR&gt;
      3252X&lt;BR&gt;
      3260P&lt;BR&gt;
      3260W&lt;BR&gt;
      3260X&lt;BR&gt;
      3262P&lt;BR&gt;
      3262W&lt;BR&gt;
      3262X&lt;BR&gt;
      3266P&lt;BR&gt;
      3266W&lt;BR&gt;
      3266X&lt;BR&gt;
      3290H&lt;BR&gt;
      3290P&lt;BR&gt;
      3290W&lt;BR&gt;
      3292P&lt;BR&gt;
      3292W&lt;BR&gt;
      3292X&lt;BR&gt;
      3296P&lt;BR&gt;
      3296W&lt;BR&gt;
      3296X&lt;BR&gt;
      3296Y&lt;BR&gt;
      3296Z&lt;BR&gt;
      3299P&lt;BR&gt;
      3299W&lt;BR&gt;
      3299X&lt;BR&gt;
      3299Y&lt;BR&gt;
      3299Z&lt;BR&gt;&lt;/FONT&gt;
    &lt;/TD&gt;
    &lt;TD BGCOLOR="#cccccc" ALIGN=CENTER&gt;&lt;FONT FACE=ARIAL SIZE=3&gt;
      -&lt;BR&gt;
      66P&amp;nbsp;ALT&lt;BR&gt;
      66W&amp;nbsp;ALT&lt;BR&gt;
      66X&amp;nbsp;ALT&lt;BR&gt;
      66P&amp;nbsp;ALT&lt;BR&gt;
      66W&amp;nbsp;ALT&lt;BR&gt;
      66X&amp;nbsp;ALT&lt;BR&gt;
      -&lt;BR&gt;
      64W&amp;nbsp;ALT&lt;BR&gt;
      -&lt;BR&gt;
      64P&amp;nbsp;ALT&lt;BR&gt;
      64W&amp;nbsp;ALT&lt;BR&gt;
      64X&amp;nbsp;ALT&lt;BR&gt;
      64P&lt;BR&gt;
      64W&lt;BR&gt;
      64X&lt;BR&gt;
      66X&amp;nbsp;ALT&lt;BR&gt;
      66P&amp;nbsp;ALT&lt;BR&gt;
      66W&amp;nbsp;ALT&lt;BR&gt;
      66P&lt;BR&gt;
      66W&lt;BR&gt;
      66X&lt;BR&gt;
      67P&lt;BR&gt;
      67W&lt;BR&gt;
      67X&lt;BR&gt;
      67Y&lt;BR&gt;
      67Z&lt;BR&gt;
      68P&lt;BR&gt;
      68W&lt;BR&gt;
      68X&lt;BR&gt;
      67Y&amp;nbsp;ALT&lt;BR&gt;
      67Z&amp;nbsp;ALT&lt;BR&gt;&lt;/FONT&gt;
    &lt;/TD&gt;
    &lt;TD BGCOLOR="#cccccc" ALIGN=CENTER&gt;&lt;FONT FACE=ARIAL SIZE=3&gt;
      5050&lt;BR&gt;
      5091&lt;BR&gt;
      5080&lt;BR&gt;
      5087&lt;BR&gt;
      -&lt;BR&gt;
      -&lt;BR&gt;
      -&lt;BR&gt;
      -&lt;BR&gt;
      -&lt;BR&gt;
      -&lt;BR&gt;
      -&lt;BR&gt;
      T63YB&lt;BR&gt;
      T63XB&lt;BR&gt;
      -&lt;BR&gt;
      -&lt;BR&gt;
      -&lt;BR&gt;
      5887&lt;BR&gt;
      5891&lt;BR&gt;
      5880&lt;BR&gt;
      -&lt;BR&gt;
      -&lt;BR&gt;
      -&lt;BR&gt;
      T93Z&lt;BR&gt;
      T93YA&lt;BR&gt;
      T93XA&lt;BR&gt;
      T93YB&lt;BR&gt;
      T93XB&lt;BR&gt;
      -&lt;BR&gt;
      -&lt;BR&gt;
      -&lt;BR&gt;
      -&lt;BR&gt;
      -&lt;BR&gt;&lt;/FONT&gt;
    &lt;/TD&gt;
    &lt;TD BGCOLOR="#cccccc" ALIGN=CENTER&gt;&lt;FONT FACE=ARIAL SIZE=3&gt;
      -&lt;BR&gt;
      -&lt;BR&gt;
      -&lt;BR&gt;
      -&lt;BR&gt;
      -&lt;BR&gt;
      -&lt;BR&gt;
      -&lt;BR&gt;
      -&lt;BR&gt;
      -&lt;BR&gt;
      -&lt;BR&gt;
      8026EKP&lt;BR&gt;
      8026EKW&lt;BR&gt;
      8026EKM&lt;BR&gt;
      8026EKP&lt;BR&gt;
      8026EKB&lt;BR&gt;
      8026EKM&lt;BR&gt;
      1309X&lt;BR&gt;
      1309P&lt;BR&gt;
      1309W&lt;BR&gt;
      8024EKP&lt;BR&gt;
      8024EKW&lt;BR&gt;
      8024EKN&lt;BR&gt;
      RJ-9P/CT9P&lt;BR&gt;
      RJ-9W&lt;BR&gt;
      RJ-9X&lt;BR&gt;
      -&lt;BR&gt;
      -&lt;BR&gt;
      -&lt;BR&gt;
      -&lt;BR&gt;
      -&lt;BR&gt;
      -&lt;BR&gt;
      -&lt;BR&gt;&lt;/FONT&gt;
    &lt;/TD&gt;
    &lt;TD BGCOLOR="#cccccc" ALIGN=CENTER&gt;&lt;FONT FACE=ARIAL SIZE=3&gt;
      -&lt;BR&gt;
      -&lt;BR&gt;
      -&lt;BR&gt;
      -&lt;BR&gt;
      -&lt;BR&gt;
      -&lt;BR&gt;
      -&lt;BR&gt;
      -&lt;BR&gt;
      -&lt;BR&gt;
      -&lt;BR&gt;
      3103P&lt;BR&gt;
      3103Y&lt;BR&gt;
      3103Z&lt;BR&gt;
      3103P&lt;BR&gt;
      3103Y&lt;BR&gt;
      3103Z&lt;BR&gt;
      -&lt;BR&gt;
      -&lt;BR&gt;
      -&lt;BR&gt;
      -&lt;BR&gt;
      -&lt;BR&gt;
      -&lt;BR&gt;
      3105P/3106P&lt;BR&gt;
      3105W/3106W&lt;BR&gt;
      3105X/3106X&lt;BR&gt;
      3105Y/3106Y&lt;BR&gt;
      3105Z/3105Z&lt;BR&gt;
      3102P&lt;BR&gt;
      3102W&lt;BR&gt;
      3102X&lt;BR&gt;
      3102Y&lt;BR&gt;
      3102Z&lt;BR&gt;&lt;/FONT&gt;
    &lt;/TD&gt;
    &lt;TD BGCOLOR="#cccccc" ALIGN=CENTER&gt;&lt;FONT FACE=ARIAL SIZE=3&gt;
      -&lt;BR&gt;
      -&lt;BR&gt;
      -&lt;BR&gt;
      -&lt;BR&gt;
      -&lt;BR&gt;
      -&lt;BR&gt;
      -&lt;BR&gt;
      -&lt;BR&gt;
      -&lt;BR&gt;
      -&lt;BR&gt;
      -&lt;BR&gt;
      -&lt;BR&gt;
      -&lt;BR&gt;
      -&lt;BR&gt;
      -&lt;BR&gt;
      -&lt;BR&gt;
      -&lt;BR&gt;
      -&lt;BR&gt;
      -&lt;BR&gt;
      -&lt;BR&gt;
      -&lt;BR&gt;
      -&lt;BR&gt;
      EVMCBG&lt;BR&gt;
      EVMCCG&lt;BR&gt;
      -&lt;BR&gt;
      -&lt;BR&gt;
      -&lt;BR&gt;
      -&lt;BR&gt;
      -&lt;BR&gt;
      -&lt;BR&gt;
      -&lt;BR&gt;
      -&lt;BR&gt;&lt;/FONT&gt;
    &lt;/TD&gt;
    &lt;TD BGCOLOR="#cccccc" ALIGN=CENTER&gt;&lt;FONT FACE=ARIAL SIZE=3&gt;
      55-1-X&lt;BR&gt;
      55-4-X&lt;BR&gt;
      55-3-X&lt;BR&gt;
      55-2-X&lt;BR&gt;
      -&lt;BR&gt;
      -&lt;BR&gt;
      -&lt;BR&gt;
      -&lt;BR&gt;
      -&lt;BR&gt;
      -&lt;BR&gt;
      -&lt;BR&gt;
      -&lt;BR&gt;
      -&lt;BR&gt;
      -&lt;BR&gt;
      -&lt;BR&gt;
      -&lt;BR&gt;
      50-2-X&lt;BR&gt;
      50-4-X&lt;BR&gt;
      50-3-X&lt;BR&gt;
      -&lt;BR&gt;
      -&lt;BR&gt;
      -&lt;BR&gt;
      64P&lt;BR&gt;
      64W&lt;BR&gt;
      64X&lt;BR&gt;
      64Y&lt;BR&gt;
      64Z&lt;BR&gt;
      -&lt;BR&gt;
      -&lt;BR&gt;
      -&lt;BR&gt;
      -&lt;BR&gt;
      -&lt;BR&gt;&lt;/FONT&gt;
    &lt;/TD&gt;
    &lt;TD BGCOLOR="#cccccc" ALIGN=CENTER&gt;&lt;FONT FACE=ARIAL SIZE=3&gt;
      RT/RTR22&lt;BR&gt;
      RT/RTR22&lt;BR&gt;
      RT/RTR22&lt;BR&gt;
      RT/RTR22&lt;BR&gt;
      RJ/RJR22&lt;BR&gt;
      RJ/RJR22&lt;BR&gt;
      RJ/RJR22&lt;BR&gt;
      RT/RTR26&lt;BR&gt;
      RT/RTR26&lt;BR&gt;
      RT/RTR26&lt;BR&gt;
      RJ/RJR26&lt;BR&gt;
      RJ/RJR26&lt;BR&gt;
      RJ/RJR26&lt;BR&gt;
      RJ/RJR26&lt;BR&gt;
      RJ/RJR26&lt;BR&gt;
      RJ/RJR26&lt;BR&gt;
      RT/RTR24&lt;BR&gt;
      RT/RTR24&lt;BR&gt;
      RT/RTR24&lt;BR&gt;
      RJ/RJR24&lt;BR&gt;
      RJ/RJR24&lt;BR&gt;
      RJ/RJR24&lt;BR&gt;
      RJ/RJR24&lt;BR&gt;
      RJ/RJR24&lt;BR&gt;
      RJ/RJR24&lt;BR&gt;
      -&lt;BR&gt;
      -&lt;BR&gt;
      -&lt;BR&gt;
      -&lt;BR&gt;
      -&lt;BR&gt;
      -&lt;BR&gt;
      -&lt;BR&gt;&lt;/FONT&gt;
    &lt;/TD&gt;
  &lt;/TR&gt;
  &lt;TR&gt;
    &lt;TD COLSPAN=8&gt;&amp;nbsp;
    &lt;/TD&gt;
  &lt;/TR&gt;
  &lt;TR&gt;
    &lt;TD COLSPAN=8&gt;
      &lt;FONT SIZE=4 FACE=ARIAL&gt;&lt;B&gt;SINGLE TURN&lt;/B&gt;&lt;/FONT&gt;
    &lt;/TD&gt;
  &lt;/TR&gt;
  &lt;TR&gt;
    &lt;TD ALIGN=CENTER&gt;
      &lt;FONT SIZE=3 FACE=ARIAL&gt;&lt;B&gt;BOURN&lt;/B&gt;&lt;/FONT&gt;
    &lt;/TD&gt;
    &lt;TD ALIGN=CENTER&gt;
      &lt;FONT SIZE=3 FACE=ARIAL&gt;&lt;B&gt;BI&amp;nbsp;TECH&lt;/B&gt;&lt;/FONT&gt;
    &lt;/TD&gt;
    &lt;TD ALIGN=CENTER&gt;
      &lt;FONT SIZE=3 FACE=ARIAL&gt;&lt;B&gt;DALE-VISHAY&lt;/B&gt;&lt;/FONT&gt;
    &lt;/TD&gt;
    &lt;TD ALIGN=CENTER&gt;
      &lt;FONT SIZE=3 FACE=ARIAL&gt;&lt;B&gt;PHILIPS/MEPCO&lt;/B&gt;&lt;/FONT&gt;
    &lt;/TD&gt;
    &lt;TD ALIGN=CENTER&gt;
      &lt;FONT SIZE=3 FACE=ARIAL&gt;&lt;B&gt;MURATA&lt;/B&gt;&lt;/FONT&gt;
    &lt;/TD&gt;
    &lt;TD ALIGN=CENTER&gt;
      &lt;FONT SIZE=3 FACE=ARIAL&gt;&lt;B&gt;PANASONIC&lt;/B&gt;&lt;/FONT&gt;
    &lt;/TD&gt;
    &lt;TD ALIGN=CENTER&gt;
      &lt;FONT SIZE=3 FACE=ARIAL&gt;&lt;B&gt;SPECTROL&lt;/B&gt;&lt;/FONT&gt;
    &lt;/TD&gt;
    &lt;TD ALIGN=CENTER&gt;
      &lt;FONT SIZE=3 FACE=ARIAL&gt;&lt;B&gt;MILSPEC&lt;/B&gt;&lt;/FONT&gt;
    &lt;/TD&gt;
  &lt;/TR&gt;
  &lt;TR&gt;
    &lt;TD BGCOLOR="#cccccc" ALIGN=CENTER&gt;&lt;FONT FACE=ARIAL SIZE=3&gt;
      3323P&lt;BR&gt;
      3323S&lt;BR&gt;
      3323W&lt;BR&gt;
      3329H&lt;BR&gt;
      3329P&lt;BR&gt;
      3329W&lt;BR&gt;
      3339H&lt;BR&gt;
      3339P&lt;BR&gt;
      3339W&lt;BR&gt;
      3352E&lt;BR&gt;
      3352H&lt;BR&gt;
      3352K&lt;BR&gt;
      3352P&lt;BR&gt;
      3352T&lt;BR&gt;
      3352V&lt;BR&gt;
      3352W&lt;BR&gt;
      3362H&lt;BR&gt;
      3362M&lt;BR&gt;
      3362P&lt;BR&gt;
      3362R&lt;BR&gt;
      3362S&lt;BR&gt;
      3362U&lt;BR&gt;
      3362W&lt;BR&gt;
      3362X&lt;BR&gt;
      3386B&lt;BR&gt;
      3386C&lt;BR&gt;
      3386F&lt;BR&gt;
      3386H&lt;BR&gt;
      3386K&lt;BR&gt;
      3386M&lt;BR&gt;
      3386P&lt;BR&gt;
      3386S&lt;BR&gt;
      3386W&lt;BR&gt;
      3386X&lt;BR&gt;&lt;/FONT&gt;
    &lt;/TD&gt;
    &lt;TD BGCOLOR="#cccccc" ALIGN=CENTER&gt;&lt;FONT FACE=ARIAL SIZE=3&gt;
      25P&lt;BR&gt;
      25S&lt;BR&gt;
      25RX&lt;BR&gt;
      82P&lt;BR&gt;
      82M&lt;BR&gt;
      82PA&lt;BR&gt;
      -&lt;BR&gt;
      -&lt;BR&gt;
      -&lt;BR&gt;
      91E&lt;BR&gt;
      91X&lt;BR&gt;
      91T&lt;BR&gt;
      91B&lt;BR&gt;
      91A&lt;BR&gt;
      91V&lt;BR&gt;
      91W&lt;BR&gt;
      25W&lt;BR&gt;
      25V&lt;BR&gt;
      25P&lt;BR&gt;
      -&lt;BR&gt;
      25S&lt;BR&gt;
      25U&lt;BR&gt;
      25RX&lt;BR&gt;
      25X&lt;BR&gt;
      72XW&lt;BR&gt;
      72XL&lt;BR&gt;
      72PM&lt;BR&gt;
      72RX&lt;BR&gt;
      -&lt;BR&gt;
      72PX&lt;BR&gt;
      72P&lt;BR&gt;
      72RXW&lt;BR&gt;
      72RXL&lt;BR&gt;
      72X&lt;BR&gt;&lt;/FONT&gt;
    &lt;/TD&gt;
    &lt;TD BGCOLOR="#cccccc" ALIGN=CENTER&gt;&lt;FONT FACE=ARIAL SIZE=3&gt;
      -&lt;BR&gt;
      -&lt;BR&gt;
      -&lt;BR&gt;
      T7YB&lt;BR&gt;
      T7YA&lt;BR&gt;
      -&lt;BR&gt;
      -&lt;BR&gt;
      -&lt;BR&gt;
      -&lt;BR&gt;
      -&lt;BR&gt;
      -&lt;BR&gt;
      -&lt;BR&gt;
      -&lt;BR&gt;
      -&lt;BR&gt;
      -&lt;BR&gt;
      -&lt;BR&gt;
      -&lt;BR&gt;
      TXD&lt;BR&gt;
      TYA&lt;BR&gt;
      TYP&lt;BR&gt;
      -&lt;BR&gt;
      TYD&lt;BR&gt;
      TX&lt;BR&gt;
      -&lt;BR&gt;
      150SX&lt;BR&gt;
      100SX&lt;BR&gt;
      102T&lt;BR&gt;
      101S&lt;BR&gt;
      190T&lt;BR&gt;
      150TX&lt;BR&gt;
      101&lt;BR&gt;
      -&lt;BR&gt;
      -&lt;BR&gt;
      101SX&lt;BR&gt;&lt;/FONT&gt;
    &lt;/TD&gt;
    &lt;TD BGCOLOR="#cccccc" ALIGN=CENTER&gt;&lt;FONT FACE=ARIAL SIZE=3&gt;
      ET6P&lt;BR&gt;
      ET6S&lt;BR&gt;
      ET6X&lt;BR&gt;
      RJ-6W/8014EMW&lt;BR&gt;
      RJ-6P/8014EMP&lt;BR&gt;
      RJ-6X/8014EMX&lt;BR&gt;
      TM7W&lt;BR&gt;
      TM7P&lt;BR&gt;
      TM7X&lt;BR&gt;
      -&lt;BR&gt;
      8017SMS&lt;BR&gt;
      -&lt;BR&gt;
      8017SMB&lt;BR&gt;
      8017SMA&lt;BR&gt;
      -&lt;BR&gt;
      -&lt;BR&gt;
      CT-6W&lt;BR&gt;
      CT-6H&lt;BR&gt;
      CT-6P&lt;BR&gt;
      CT-6R&lt;BR&gt;
      -&lt;BR&gt;
      CT-6V&lt;BR&gt;
      CT-6X&lt;BR&gt;
      -&lt;BR&gt;
      -&lt;BR&gt;
      8038EKV&lt;BR&gt;
      -&lt;BR&gt;
      8038EKX&lt;BR&gt;
      -&lt;BR&gt;
      -&lt;BR&gt;
      8038EKP&lt;BR&gt;
      8038EKZ&lt;BR&gt;
      8038EKW&lt;BR&gt;
      -&lt;BR&gt;&lt;/FONT&gt;
    &lt;/TD&gt;
    &lt;TD BGCOLOR="#cccccc" ALIGN=CENTER&gt;&lt;FONT FACE=ARIAL SIZE=3&gt;
      -&lt;BR&gt;
      -&lt;BR&gt;
      -&lt;BR&gt;
      3321H&lt;BR&gt;
      3321P&lt;BR&gt;
      3321N&lt;BR&gt;
      1102H&lt;BR&gt;
      1102P&lt;BR&gt;
      1102T&lt;BR&gt;
      RVA0911V304A&lt;BR&gt;
      -&lt;BR&gt;
      RVA0911H413A&lt;BR&gt;
      RVG0707V100A&lt;BR&gt;
      RVA0607V(H)306A&lt;BR&gt;
      RVA1214H213A&lt;BR&gt;
      -&lt;BR&gt;
      -&lt;BR&gt;
      -&lt;BR&gt;
      -&lt;BR&gt;
      -&lt;BR&gt;
      -&lt;BR&gt;
      -&lt;BR&gt;
      -&lt;BR&gt;
      -&lt;BR&gt;
      3104B&lt;BR&gt;
      3104C&lt;BR&gt;
      3104F&lt;BR&gt;
      3104H&lt;BR&gt;
      -&lt;BR&gt;
      3104M&lt;BR&gt;
      3104P&lt;BR&gt;
      3104S&lt;BR&gt;
      3104W&lt;BR&gt;
      3104X&lt;BR&gt;&lt;/FONT&gt;
    &lt;/TD&gt;
    &lt;TD BGCOLOR="#cccccc" ALIGN=CENTER&gt;&lt;FONT FACE=ARIAL SIZE=3&gt;
      EVMQ0G&lt;BR&gt;
      EVMQIG&lt;BR&gt;
      EVMQ3G&lt;BR&gt;
      EVMS0G&lt;BR&gt;
      EVMQ0G&lt;BR&gt;
      EVMG0G&lt;BR&gt;
      -&lt;BR&gt;
      -&lt;BR&gt;
      -&lt;BR&gt;
      EVMK4GA00B&lt;BR&gt;
      EVM30GA00B&lt;BR&gt;
      EVMK0GA00B&lt;BR&gt;
      EVM38GA00B&lt;BR&gt;
      EVMB6&lt;BR&gt;
      EVLQ0&lt;BR&gt;
      -&lt;BR&gt;
      EVMMSG&lt;BR&gt;
      EVMMBG&lt;BR&gt;
      EVMMAG&lt;BR&gt;
      -&lt;BR&gt;
      -&lt;BR&gt;
      EVMMCS&lt;BR&gt;
      -&lt;BR&gt;
      -&lt;BR&gt;
      -&lt;BR&gt;
      -&lt;BR&gt;
      -&lt;BR&gt;
      EVMM1&lt;BR&gt;
      -&lt;BR&gt;
      -&lt;BR&gt;
      EVMM0&lt;BR&gt;
      -&lt;BR&gt;
      -&lt;BR&gt;
      EVMM3&lt;BR&gt;&lt;/FONT&gt;
    &lt;/TD&gt;
    &lt;TD BGCOLOR="#cccccc" ALIGN=CENTER&gt;&lt;FONT FACE=ARIAL SIZE=3&gt;
      -&lt;BR&gt;
      -&lt;BR&gt;
      -&lt;BR&gt;
      62-3-1&lt;BR&gt;
      62-1-2&lt;BR&gt;
      -&lt;BR&gt;
      -&lt;BR&gt;
      -&lt;BR&gt;
      -&lt;BR&gt;
      -&lt;BR&gt;
      -&lt;BR&gt;
      -&lt;BR&gt;
      -&lt;BR&gt;
      -&lt;BR&gt;
      -&lt;BR&gt;
      -&lt;BR&gt;
      67R&lt;BR&gt;
      -&lt;BR&gt;
      67P&lt;BR&gt;
      -&lt;BR&gt;
      -&lt;BR&gt;
      -&lt;BR&gt;
      -&lt;BR&gt;
      67X&lt;BR&gt;
      63V&lt;BR&gt;
      63S&lt;BR&gt;
      63M&lt;BR&gt;
      -&lt;BR&gt;
      -&lt;BR&gt;
      63H&lt;BR&gt;
      63P&lt;BR&gt;
      -&lt;BR&gt;
      -&lt;BR&gt;
      63X&lt;BR&gt;&lt;/FONT&gt;
    &lt;/TD&gt;
    &lt;TD BGCOLOR="#cccccc" ALIGN=CENTER&gt;&lt;FONT FACE=ARIAL SIZE=3&gt;
      -&lt;BR&gt;
      -&lt;BR&gt;
      -&lt;BR&gt;
      RJ/RJR50&lt;BR&gt;
      RJ/RJR50&lt;BR&gt;
      RJ/RJR50&lt;BR&gt;
      -&lt;BR&gt;
      -&lt;BR&gt;
      -&lt;BR&gt;
      -&lt;BR&gt;
      -&lt;BR&gt;
      -&lt;BR&gt;
      -&lt;BR&gt;
      -&lt;BR&gt;
      -&lt;BR&gt;
      -&lt;BR&gt;
      -&lt;BR&gt;
      -&lt;BR&gt;
      -&lt;BR&gt;
      -&lt;BR&gt;
      -&lt;BR&gt;
      -&lt;BR&gt;
      -&lt;BR&gt;
      -&lt;BR&gt;
      -&lt;BR&gt;
      -&lt;BR&gt;
      -&lt;BR&gt;
      -&lt;BR&gt;
      -&lt;BR&gt;
      -&lt;BR&gt;
      -&lt;BR&gt;
      -&lt;BR&gt;
      -&lt;BR&gt;
      -&lt;BR&gt;&lt;/FONT&gt;
    &lt;/TD&gt;
  &lt;/TR&gt;
&lt;/TABLE&gt;
&lt;P&gt;&amp;nbsp;&lt;P&gt;
&lt;TABLE BORDER=0 CELLSPACING=1 CELLPADDING=3&gt;
  &lt;TR&gt;
    &lt;TD COLSPAN=7&gt;
      &lt;FONT color="#0000FF" SIZE=4 FACE=ARIAL&gt;&lt;B&gt;SMD TRIM-POT CROSS REFERENCE&lt;/B&gt;&lt;/FONT&gt;
      &lt;P&gt;
      &lt;FONT SIZE=4 FACE=ARIAL&gt;&lt;B&gt;MULTI-TURN&lt;/B&gt;&lt;/FONT&gt;
    &lt;/TD&gt;
  &lt;/TR&gt;
  &lt;TR&gt;
    &lt;TD&gt;
      &lt;FONT SIZE=3 FACE=ARIAL&gt;&lt;B&gt;BOURNS&lt;/B&gt;&lt;/FONT&gt;
    &lt;/TD&gt;
    &lt;TD&gt;
      &lt;FONT SIZE=3 FACE=ARIAL&gt;&lt;B&gt;BI&amp;nbsp;TECH&lt;/B&gt;&lt;/FONT&gt;
    &lt;/TD&gt;
    &lt;TD&gt;
      &lt;FONT SIZE=3 FACE=ARIAL&gt;&lt;B&gt;DALE-VISHAY&lt;/B&gt;&lt;/FONT&gt;
    &lt;/TD&gt;
    &lt;TD&gt;
      &lt;FONT SIZE=3 FACE=ARIAL&gt;&lt;B&gt;PHILIPS/MEPCO&lt;/B&gt;&lt;/FONT&gt;
    &lt;/TD&gt;
    &lt;TD&gt;
      &lt;FONT SIZE=3 FACE=ARIAL&gt;&lt;B&gt;PANASONIC&lt;/B&gt;&lt;/FONT&gt;
    &lt;/TD&gt;
    &lt;TD&gt;
      &lt;FONT SIZE=3 FACE=ARIAL&gt;&lt;B&gt;TOCOS&lt;/B&gt;&lt;/FONT&gt;
    &lt;/TD&gt;
    &lt;TD&gt;
      &lt;FONT SIZE=3 FACE=ARIAL&gt;&lt;B&gt;AUX/KYOCERA&lt;/B&gt;&lt;/FONT&gt;
    &lt;/TD&gt;
  &lt;/TR&gt;
  &lt;TR&gt;
    &lt;TD BGCOLOR="#cccccc" ALIGN=CENTER&gt;&lt;FONT FACE=ARIAL SIZE=3&gt;
      3224G&lt;BR&gt;
      3224J&lt;BR&gt;
      3224W&lt;BR&gt;
      3269P&lt;BR&gt;
      3269W&lt;BR&gt;
      3269X&lt;BR&gt;&lt;/FONT&gt;
    &lt;/TD&gt;
    &lt;TD BGCOLOR="#cccccc" ALIGN=CENTER&gt;&lt;FONT FACE=ARIAL SIZE=3&gt;
      44G&lt;BR&gt;
      44J&lt;BR&gt;
      44W&lt;BR&gt;
      84P&lt;BR&gt;
      84W&lt;BR&gt;
      84X&lt;BR&gt;&lt;/FONT&gt;
    &lt;/TD&gt;
    &lt;TD BGCOLOR="#cccccc" ALIGN=CENTER&gt;&lt;FONT FACE=ARIAL SIZE=3&gt;
      -&lt;BR&gt;
      -&lt;BR&gt;
      -&lt;BR&gt;
      ST63Z&lt;BR&gt;
      ST63Y&lt;BR&gt;
      -&lt;BR&gt;&lt;/FONT&gt;
    &lt;/TD&gt;
    &lt;TD BGCOLOR="#cccccc" ALIGN=CENTER&gt;&lt;FONT FACE=ARIAL SIZE=3&gt;
      -&lt;BR&gt;
      -&lt;BR&gt;
      -&lt;BR&gt;
      ST5P&lt;BR&gt;
      ST5W&lt;BR&gt;
      ST5X&lt;BR&gt;&lt;/FONT&gt;
    &lt;/TD&gt;
    &lt;TD BGCOLOR="#cccccc" ALIGN=CENTER&gt;&lt;FONT FACE=ARIAL SIZE=3&gt;
      -&lt;BR&gt;
      -&lt;BR&gt;
      -&lt;BR&gt;
      -&lt;BR&gt;
      -&lt;BR&gt;
      -&lt;BR&gt;&lt;/FONT&gt;
    &lt;/TD&gt;
    &lt;TD BGCOLOR="#cccccc" ALIGN=CENTER&gt;&lt;FONT FACE=ARIAL SIZE=3&gt;
      -&lt;BR&gt;
      -&lt;BR&gt;
      -&lt;BR&gt;
      -&lt;BR&gt;
      -&lt;BR&gt;
      -&lt;BR&gt;&lt;/FONT&gt;
    &lt;/TD&gt;
    &lt;TD BGCOLOR="#cccccc" ALIGN=CENTER&gt;&lt;FONT FACE=ARIAL SIZE=3&gt;
      -&lt;BR&gt;
      -&lt;BR&gt;
      -&lt;BR&gt;
      -&lt;BR&gt;
      -&lt;BR&gt;
      -&lt;BR&gt;&lt;/FONT&gt;
    &lt;/TD&gt;
  &lt;/TR&gt;
  &lt;TR&gt;
    &lt;TD COLSPAN=7&gt;&amp;nbsp;
    &lt;/TD&gt;
  &lt;/TR&gt;
  &lt;TR&gt;
    &lt;TD COLSPAN=7&gt;
      &lt;FONT SIZE=4 FACE=ARIAL&gt;&lt;B&gt;SINGLE TURN&lt;/B&gt;&lt;/FONT&gt;
    &lt;/TD&gt;
  &lt;/TR&gt;
  &lt;TR&gt;
    &lt;TD&gt;
      &lt;FONT SIZE=3 FACE=ARIAL&gt;&lt;B&gt;BOURNS&lt;/B&gt;&lt;/FONT&gt;
    &lt;/TD&gt;
    &lt;TD&gt;
      &lt;FONT SIZE=3 FACE=ARIAL&gt;&lt;B&gt;BI&amp;nbsp;TECH&lt;/B&gt;&lt;/FONT&gt;
    &lt;/TD&gt;
    &lt;TD&gt;
      &lt;FONT SIZE=3 FACE=ARIAL&gt;&lt;B&gt;DALE-VISHAY&lt;/B&gt;&lt;/FONT&gt;
    &lt;/TD&gt;
    &lt;TD&gt;
      &lt;FONT SIZE=3 FACE=ARIAL&gt;&lt;B&gt;PHILIPS/MEPCO&lt;/B&gt;&lt;/FONT&gt;
    &lt;/TD&gt;
    &lt;TD&gt;
      &lt;FONT SIZE=3 FACE=ARIAL&gt;&lt;B&gt;PANASONIC&lt;/B&gt;&lt;/FONT&gt;
    &lt;/TD&gt;
    &lt;TD&gt;
      &lt;FONT SIZE=3 FACE=ARIAL&gt;&lt;B&gt;TOCOS&lt;/B&gt;&lt;/FONT&gt;
    &lt;/TD&gt;
    &lt;TD&gt;
      &lt;FONT SIZE=3 FACE=ARIAL&gt;&lt;B&gt;AUX/KYOCERA&lt;/B&gt;&lt;/FONT&gt;
    &lt;/TD&gt;
  &lt;/TR&gt;
  &lt;TR&gt;
    &lt;TD BGCOLOR="#cccccc" ALIGN=CENTER&gt;&lt;FONT FACE=ARIAL SIZE=3&gt;
      3314G&lt;BR&gt;
      3314J&lt;BR&gt;
      3364A/B&lt;BR&gt;
      3364C/D&lt;BR&gt;
      3364W/X&lt;BR&gt;
      3313G&lt;BR&gt;
      3313J&lt;BR&gt;&lt;/FONT&gt;
    &lt;/TD&gt;
    &lt;TD BGCOLOR="#cccccc" ALIGN=CENTER&gt;&lt;FONT FACE=ARIAL SIZE=3&gt;
      23B&lt;BR&gt;
      23A&lt;BR&gt;
      21X&lt;BR&gt;
      21W&lt;BR&gt;
      -&lt;BR&gt;
      22B&lt;BR&gt;
      22A&lt;BR&gt;&lt;/FONT&gt;
    &lt;/TD&gt;
    &lt;TD BGCOLOR="#cccccc" ALIGN=CENTER&gt;&lt;FONT FACE=ARIAL SIZE=3&gt;
      ST5YL/ST53YL&lt;BR&gt;
      ST5YJ/5T53YJ&lt;BR&gt;
      ST-23A&lt;BR&gt;
      ST-22B&lt;BR&gt;
      ST-22&lt;BR&gt;
      -&lt;BR&gt;
      -&lt;BR&gt;&lt;/FONT&gt;
    &lt;/TD&gt;
    &lt;TD BGCOLOR="#cccccc" ALIGN=CENTER&gt;&lt;FONT FACE=ARIAL SIZE=3&gt;
      ST-4B&lt;BR&gt;
      ST-4A&lt;BR&gt;
      -&lt;BR&gt;
      -&lt;BR&gt;
      -&lt;BR&gt;
      ST-3B&lt;BR&gt;
      ST-3A&lt;BR&gt;&lt;/FONT&gt;
    &lt;/TD&gt;
    &lt;TD BGCOLOR="#cccccc" ALIGN=CENTER&gt;&lt;FONT FACE=ARIAL SIZE=3&gt;
      -&lt;BR&gt;
      EVM-6YS&lt;BR&gt;
      EVM-1E&lt;BR&gt;
      EVM-1G&lt;BR&gt;
      EVM-1D&lt;BR&gt;
      -&lt;BR&gt;
      -&lt;BR&gt;&lt;/FONT&gt;
    &lt;/TD&gt;
    &lt;TD BGCOLOR="#cccccc" ALIGN=CENTER&gt;&lt;FONT FACE=ARIAL SIZE=3&gt;
      G4B&lt;BR&gt;
      G4A&lt;BR&gt;
      TR04-3S1&lt;BR&gt;
      TRG04-2S1&lt;BR&gt;
      -&lt;BR&gt;
      -&lt;BR&gt;
      -&lt;BR&gt;&lt;/FONT&gt;
    &lt;/TD&gt;
    &lt;TD BGCOLOR="#cccccc" ALIGN=CENTER&gt;&lt;FONT FACE=ARIAL SIZE=3&gt;
      -&lt;BR&gt;
      -&lt;BR&gt;
      DVR-43A&lt;BR&gt;
      CVR-42C&lt;BR&gt;
      CVR-42A/C&lt;BR&gt;
      -&lt;BR&gt;
      -&lt;BR&gt;&lt;/FONT&gt;
    &lt;/TD&gt;
  &lt;/TR&gt;
&lt;/TABLE&gt;
&lt;P&gt;
&lt;FONT SIZE=4 FACE=ARIAL&gt;&lt;B&gt;ALT =&amp;nbsp;ALTERNATE&lt;/B&gt;&lt;/FONT&gt;
&lt;P&gt;

&amp;nbsp;
&lt;P&gt;
&lt;/td&gt;
&lt;/tr&gt;
&lt;/table&gt;
&lt;/BODY&gt;&lt;/HTML&gt;</description>
<packages>
<package name="C/6032-28R" urn="urn:adsk.eagle:footprint:25462/1" library_version="1">
<description>&lt;b&gt;Chip Capacitor Type KEMET C / EIA 6032-28 reflow solder&lt;/b&gt;&lt;p&gt;KEMET U / EIA 6032-15</description>
<wire x1="-2.8" y1="1.55" x2="2.8" y2="1.55" width="0.1016" layer="51"/>
<wire x1="2.8" y1="1.55" x2="2.8" y2="-1.55" width="0.1016" layer="51"/>
<wire x1="2.8" y1="-1.55" x2="-2.8" y2="-1.55" width="0.1016" layer="51"/>
<wire x1="-2.8" y1="-1.55" x2="-2.8" y2="1.55" width="0.1016" layer="51"/>
<smd name="+" x="2.525" y="0" dx="2.55" dy="2.5" layer="1"/>
<smd name="-" x="-2.525" y="0" dx="2.55" dy="2.5" layer="1"/>
<text x="-3" y="1.825" size="1.27" layer="25">&gt;NAME</text>
<text x="-3" y="-3.05" size="1.27" layer="27">&gt;VALUE</text>
<rectangle x1="-3" y1="-1.1" x2="-2.85" y2="1.1" layer="51"/>
<rectangle x1="2.85" y1="-1.1" x2="3" y2="1.1" layer="51"/>
<rectangle x1="1.95" y1="-1.575" x2="2.45" y2="1.575" layer="51"/>
</package>
</packages>
<packages3d>
<package3d name="C/6032-28R" urn="urn:adsk.eagle:package:25901/1" type="box" library_version="1">
<description>Chip Capacitor Type KEMET C / EIA 6032-28 reflow solderKEMET U / EIA 6032-15</description>
</package3d>
</packages3d>
</library>
<library name="transistor-power" urn="urn:adsk.eagle:library:400">
<description>&lt;b&gt;Power Transistors&lt;/b&gt;&lt;p&gt;
&lt;author&gt;Created by librarian@cadsoft.de&lt;/author&gt;</description>
<packages>
<package name="SUPER-SOT3" urn="urn:adsk.eagle:footprint:29425/1" library_version="2">
<description>&lt;b&gt;MOLDED PACKAGE SUPERSOT, 3 LEAD&lt;/b&gt; MKT-MAO3B&lt;p&gt;
Source: http://www.fairchildsemi.com/dwg/MA/MA03B.pdf</description>
<wire x1="1.352" y1="0.603" x2="1.352" y2="-0.603" width="0.2032" layer="21"/>
<wire x1="1.352" y1="-0.603" x2="-1.352" y2="-0.603" width="0.2032" layer="21"/>
<wire x1="-1.352" y1="-0.603" x2="-1.352" y2="0.603" width="0.2032" layer="21"/>
<wire x1="-1.352" y1="0.603" x2="1.352" y2="0.603" width="0.2032" layer="21"/>
<smd name="1" x="-0.95" y="-1.1" dx="1" dy="1.4" layer="1"/>
<smd name="2" x="0.95" y="-1.1" dx="1" dy="1.4" layer="1"/>
<smd name="3" x="0" y="1.1" dx="1" dy="1.4" layer="1"/>
<text x="-1.75" y="2" size="1.27" layer="25">&gt;NAME</text>
<text x="-1.75" y="-3.25" size="1.27" layer="27">&gt;VALUE</text>
<rectangle x1="-1.175" y1="-1.25" x2="-0.675" y2="-0.6534" layer="51"/>
<rectangle x1="0.675" y1="-1.25" x2="1.175" y2="-0.6534" layer="51"/>
<rectangle x1="-0.25" y1="0.6534" x2="0.225" y2="1.25" layer="51" rot="R180"/>
</package>
</packages>
<packages3d>
<package3d name="SUPER-SOT3" urn="urn:adsk.eagle:package:29529/2" type="model" library_version="2">
<description>MOLDED PACKAGE SUPERSOT, 3 LEAD MKT-MAO3B
Source: http://www.fairchildsemi.com/dwg/MA/MA03B.pdf</description>
</package3d>
</packages3d>
</library>
<library name="transistor-small-signal" urn="urn:adsk.eagle:library:401">
<description>&lt;b&gt;Small Signal Transistors&lt;/b&gt;&lt;p&gt;
Packages from :&lt;br&gt;
www.infineon.com; &lt;br&gt;
www.semiconductors.com;&lt;br&gt;
www.irf.com&lt;p&gt;
&lt;author&gt;Created by librarian@cadsoft.de&lt;/author&gt;</description>
<packages>
<package name="SOT23" urn="urn:adsk.eagle:footprint:29641/1" library_version="1">
<description>&lt;b&gt;SOT-23&lt;/b&gt;</description>
<wire x1="1.4224" y1="0.6604" x2="1.4224" y2="-0.6604" width="0.1524" layer="51"/>
<wire x1="1.4224" y1="-0.6604" x2="-1.4224" y2="-0.6604" width="0.1524" layer="51"/>
<wire x1="-1.4224" y1="-0.6604" x2="-1.4224" y2="0.6604" width="0.1524" layer="51"/>
<wire x1="-1.4224" y1="0.6604" x2="1.4224" y2="0.6604" width="0.1524" layer="51"/>
<smd name="3" x="0" y="1.1" dx="1" dy="1.4" layer="1"/>
<smd name="2" x="0.95" y="-1.1" dx="1" dy="1.4" layer="1"/>
<smd name="1" x="-0.95" y="-1.1" dx="1" dy="1.4" layer="1"/>
<text x="-1.905" y="1.905" size="1.27" layer="25">&gt;NAME</text>
<text x="-1.905" y="-3.175" size="1.27" layer="27">&gt;VALUE</text>
<rectangle x1="-0.2286" y1="0.7112" x2="0.2286" y2="1.2954" layer="51"/>
<rectangle x1="0.7112" y1="-1.2954" x2="1.1684" y2="-0.7112" layer="51"/>
<rectangle x1="-1.1684" y1="-1.2954" x2="-0.7112" y2="-0.7112" layer="51"/>
</package>
</packages>
<packages3d>
<package3d name="SOT23" urn="urn:adsk.eagle:package:29752/1" type="box" library_version="1">
<description>SOT-23</description>
</package3d>
</packages3d>
</library>
<library name="wuerth-elektronik">
<description>&lt;BR&gt;WE eiSos -- EMC &amp; Inductive Solutions&lt;br&gt;&lt;Hr&gt;
&lt;BR&gt;&lt;BR&gt; 
&lt;TABLE BORDER=0 CELLSPACING=0 CELLPADDING=0&gt;
&lt;TR&gt;   
&lt;TD BGCOLOR="#cccccc" ALIGN=CENTER&gt;&lt;FONT FACE=ARIAL SIZE=3&gt;&lt;BR&gt;&lt;br&gt;
      &amp;nbsp;&amp;nbsp;&amp;nbsp;&amp;nbsp; &amp;nbsp;&lt;BR&gt;
       &lt;BR&gt;
       &lt;BR&gt;
       &lt;BR&gt;&lt;BR&gt;&lt;/FONT&gt;
    &lt;/TD&gt;
&lt;TD BGCOLOR="#cccccc" ALIGN=CENTER&gt;&lt;FONT FACE=ARIAL SIZE=3&gt;&lt;br&gt;
      -----&lt;BR&gt;
      -----&lt;BR&gt;
      -----&lt;BR&gt;
      -----&lt;BR&gt;
      -----&lt;BR&gt;&lt;BR&gt;&lt;/FONT&gt;
    &lt;/TD&gt;
    &lt;TD BGCOLOR="#cccccc" ALIGN=CENTER&gt; &lt;FONT FACE=ARIAL SIZE=3&gt;&lt;br&gt;
      ---------------------------&lt;BR&gt;
&lt;B&gt;&lt;I&gt;&lt;span style='font-size:26pt;
  color:#FF6600;'&gt;WE &lt;/span&gt;&lt;/i&gt;&lt;/b&gt;
&lt;BR&gt;
      ---------------------------&lt;BR&gt;&lt;b&gt;Würth Elektronik&lt;/b&gt;&lt;/FONT&gt;
    &lt;/TD&gt;
    &lt;TD BGCOLOR="#cccccc" ALIGN=CENTER&gt;&lt;FONT FACE=ARIAL SIZE=3&gt;&lt;br&gt;
      ---------O---&lt;BR&gt;
      ----O--------&lt;BR&gt;
      ---------O---&lt;BR&gt;
      ----O--------&lt;BR&gt;
      ---------O---&lt;BR&gt;&lt;BR&gt;&lt;/FONT&gt;
    &lt;/TD&gt;
   
&lt;TD BGCOLOR="#cccccc" ALIGN=CENTER&gt;&lt;FONT FACE=ARIAL SIZE=3&gt;&lt;BR&gt;
      &amp;nbsp;&amp;nbsp;&amp;nbsp;&amp;nbsp; &amp;nbsp;&lt;BR&gt;
       &lt;BR&gt;
       &lt;BR&gt;
       &lt;BR&gt;
       &lt;BR&gt;&lt;BR&gt;&lt;/FONT&gt;
    &lt;/TD&gt;
  &lt;/TR&gt;

  &lt;TR&gt;
    &lt;TD COLSPAN=7&gt;&amp;nbsp;
    &lt;/TD&gt;
  &lt;/TR&gt;
  
&lt;/TABLE&gt;
&lt;B&gt;&amp;nbsp;&amp;nbsp;&amp;nbsp;&amp;nbsp;&amp;nbsp;&amp;nbsp;&amp;nbsp;&amp;nbsp;&amp;nbsp;&amp;nbsp;&amp;nbsp;&amp;nbsp;&amp;nbsp;&amp;nbsp;&amp;nbsp;&amp;nbsp;&amp;nbsp;&amp;nbsp;&amp;nbsp;&amp;nbsp;&amp;nbsp;&amp;nbsp;&amp;nbsp;&amp;nbsp;&amp;nbsp;&amp;nbsp;&amp;nbsp;&amp;nbsp;&amp;nbsp;&amp;nbsp;&amp;nbsp;&amp;nbsp;&amp;nbsp;&amp;nbsp;&amp;nbsp;&amp;nbsp;&amp;nbsp;&amp;nbsp;&amp;nbsp;More than you expect&lt;BR&gt;&lt;BR&gt;&lt;BR&gt;&lt;/B&gt;

&lt;HR&gt;&lt;BR&gt;
&lt;b&gt;Würth Elektronik eiSos GmbH &amp; Co. KG&lt;/b&gt;&lt;br&gt;
EMC &amp; Inductive Solutions&lt;br&gt;

Max-Eyth-Str.1&lt;br&gt;
D-74638 Waldenburg&lt;br&gt;
&lt;br&gt;
Tel: +49 (0)7942-945-0&lt;br&gt;
Fax:+49 (0)7942-945-400&lt;br&gt;
&lt;br&gt;
&lt;a href="http://www.we-online.com"&gt;http://www.we-online.com&lt;/a&gt;&lt;br&gt;
&lt;a href="mailto:eisos@we-online.de"&gt;eisos@we-online.de&lt;/a&gt; &lt;BR&gt;&lt;BR&gt;
&lt;br&gt;&lt;HR&gt;&lt;BR&gt;
Neither CadSoft nor WE-eiSos does warrant that this library is error-free or &lt;br&gt;
that it meets your specific requirements.&lt;br&gt;&lt;BR&gt;
Please contact us for more information.&lt;br&gt;&lt;BR&gt;&lt;br&gt;
&lt;hr&gt;
Version 4,   July 12th 2005
&lt;HR&gt;
Copyright: Würth Elektronik eiSos</description>
<packages>
<package name="0805">
<description>Multilayer SMD</description>
<wire x1="-1.3" y1="0" x2="1.2" y2="0" width="0.127" layer="21"/>
<wire x1="-1.1" y1="0" x2="1.1" y2="0" width="0.127" layer="51"/>
<wire x1="-1" y1="0.625" x2="1" y2="0.625" width="0.07" layer="21"/>
<wire x1="1" y1="0.625" x2="1" y2="-0.625" width="0.07" layer="51"/>
<wire x1="1" y1="-0.625" x2="-1" y2="-0.625" width="0.07" layer="21"/>
<wire x1="-1" y1="-0.625" x2="-1" y2="0.625" width="0.07" layer="51"/>
<smd name="1" x="-1.1" y="0" dx="1.2" dy="1" layer="1"/>
<smd name="2" x="1.1" y="0" dx="1.2" dy="1" layer="1"/>
<text x="-1.905" y="0.9525" size="0.6096" layer="27">&gt;VALUE</text>
<text x="-1.905" y="-1.5875" size="0.6096" layer="25">&gt;NAME</text>
<rectangle x1="-0.35" y1="-0.15" x2="0.35" y2="0.15" layer="21"/>
</package>
</packages>
</library>
<library name="REG710">
<packages>
<package name="SOT23-6">
<description>&lt;b&gt;Small Outline Transistor&lt;/b&gt; 6 lead</description>
<wire x1="1.422" y1="-0.781" x2="-1.423" y2="-0.781" width="0.1524" layer="51"/>
<wire x1="-1.423" y1="-0.781" x2="-1.423" y2="0.781" width="0.1524" layer="21"/>
<wire x1="-1.423" y1="0.781" x2="1.422" y2="0.781" width="0.1524" layer="51"/>
<wire x1="1.422" y1="0.781" x2="1.422" y2="-0.781" width="0.1524" layer="21"/>
<circle x="-1.15" y="-0.5" radius="0.1" width="0" layer="21"/>
<smd name="1" x="-0.95" y="-1.15" dx="0.6" dy="0.9" layer="1"/>
<smd name="2" x="0" y="-1.15" dx="0.6" dy="0.9" layer="1"/>
<smd name="3" x="0.95" y="-1.15" dx="0.6" dy="0.9" layer="1"/>
<smd name="4" x="0.95" y="1.15" dx="0.6" dy="0.9" layer="1"/>
<smd name="5" x="0" y="1.15" dx="0.6" dy="0.9" layer="1"/>
<smd name="6" x="-0.95" y="1.15" dx="0.6" dy="0.9" layer="1"/>
<text x="-1.397" y="-2.672" size="1.016" layer="27" ratio="10">&gt;VALUE</text>
<text x="-1.397" y="1.702" size="1.016" layer="25" ratio="10">&gt;NAME</text>
<rectangle x1="-1.2" y1="-1.4" x2="-0.7" y2="-0.8" layer="51"/>
<rectangle x1="-0.25" y1="-1.4" x2="0.25" y2="-0.8" layer="51"/>
<rectangle x1="0.7" y1="-1.4" x2="1.2" y2="-0.8" layer="51"/>
<rectangle x1="0.7" y1="0.8" x2="1.2" y2="1.4" layer="51"/>
<rectangle x1="-0.25" y1="0.8" x2="0.25" y2="1.4" layer="51"/>
<rectangle x1="-1.2" y1="0.8" x2="-0.7" y2="1.4" layer="51"/>
</package>
</packages>
</library>
</libraries>
<attributes>
</attributes>
<variantdefs>
</variantdefs>
<classes>
<class number="0" name="default" width="0" drill="0">
</class>
</classes>
<designrules name="oshpark-2layer">
<description language="en">&lt;b&gt;OSH Park Design Rules&lt;/b&gt;
&lt;p&gt;
Please make sure your boards conform to these design rules.
&lt;/p&gt;
&lt;p&gt;
Note, that not all DRC settings must be set by the manufacturer. Several can be adjusted for the design, including those listed on our docs page here. 
&lt;a href=&quot;http://docs.oshpark.com/design-tools/eagle/design-rules-files/&quot;&gt;Adjustable Settings&lt;/a&gt;
&lt;/p&gt;</description>
<param name="layerSetup" value="(1*16)"/>
<param name="mtCopper" value="0.035559375mm 0.0356mm 0.0356mm 0.0356mm 0.0356mm 0.0356mm 0.0356mm 0.0356mm 0.0356mm 0.0356mm 0.0356mm 0.0356mm 0.0356mm 0.0356mm 0.0356mm 0.035559375mm"/>
<param name="mtIsolate" value="1.6mm 0.1499mm 0.2007mm 0.1499mm 0.2007mm 0.1499mm 0.2007mm 0.1499mm 0.2007mm 0.1499mm 0.2007mm 0.1499mm 0.2007mm 0.1499mm 0.2007mm"/>
<param name="mdWireWire" value="6mil"/>
<param name="mdWirePad" value="6mil"/>
<param name="mdWireVia" value="6mil"/>
<param name="mdPadPad" value="6mil"/>
<param name="mdPadVia" value="6mil"/>
<param name="mdViaVia" value="6mil"/>
<param name="mdSmdPad" value="6mil"/>
<param name="mdSmdVia" value="6mil"/>
<param name="mdSmdSmd" value="6mil"/>
<param name="mdViaViaSameLayer" value="8mil"/>
<param name="mnLayersViaInSmd" value="2"/>
<param name="mdCopperDimension" value="15mil"/>
<param name="mdDrill" value="6mil"/>
<param name="mdSmdStop" value="0mil"/>
<param name="msWidth" value="6mil"/>
<param name="msDrill" value="10mil"/>
<param name="msMicroVia" value="10mil"/>
<param name="msBlindViaRatio" value="0.5"/>
<param name="rvPadTop" value="0.25"/>
<param name="rvPadInner" value="0.25"/>
<param name="rvPadBottom" value="0.25"/>
<param name="rvViaOuter" value="0.25"/>
<param name="rvViaInner" value="0.25"/>
<param name="rvMicroViaOuter" value="0.25"/>
<param name="rvMicroViaInner" value="0.25"/>
<param name="rlMinPadTop" value="5mil"/>
<param name="rlMaxPadTop" value="20mil"/>
<param name="rlMinPadInner" value="5mil"/>
<param name="rlMaxPadInner" value="20mil"/>
<param name="rlMinPadBottom" value="5mil"/>
<param name="rlMaxPadBottom" value="20mil"/>
<param name="rlMinViaOuter" value="5mil"/>
<param name="rlMaxViaOuter" value="20mil"/>
<param name="rlMinViaInner" value="5mil"/>
<param name="rlMaxViaInner" value="20mil"/>
<param name="rlMinMicroViaOuter" value="5mil"/>
<param name="rlMaxMicroViaOuter" value="20mil"/>
<param name="rlMinMicroViaInner" value="5mil"/>
<param name="rlMaxMicroViaInner" value="20mil"/>
<param name="psTop" value="-1"/>
<param name="psBottom" value="-1"/>
<param name="psFirst" value="-1"/>
<param name="psElongationLong" value="100"/>
<param name="psElongationOffset" value="100"/>
<param name="mvStopFrame" value="1"/>
<param name="mvCreamFrame" value="0"/>
<param name="mlMinStopFrame" value="2.5mil"/>
<param name="mlMaxStopFrame" value="2.5mil"/>
<param name="mlMinCreamFrame" value="0mil"/>
<param name="mlMaxCreamFrame" value="0mil"/>
<param name="mlViaStopLimit" value="0mil"/>
<param name="srRoundness" value="0"/>
<param name="srMinRoundness" value="0mil"/>
<param name="srMaxRoundness" value="0mil"/>
<param name="slThermalIsolate" value="10mil"/>
<param name="slThermalsForVias" value="0"/>
<param name="dpMaxLengthDifference" value="10mm"/>
<param name="dpGapFactor" value="2.5"/>
<param name="checkAngle" value="0"/>
<param name="checkFont" value="1"/>
<param name="checkRestrict" value="1"/>
<param name="checkStop" value="0"/>
<param name="checkValues" value="0"/>
<param name="useDiameter" value="13"/>
<param name="maxErrors" value="50"/>
</designrules>
<autorouter>
<pass name="Default">
<param name="RoutingGrid" value="50mil"/>
<param name="AutoGrid" value="1"/>
<param name="Efforts" value="0"/>
<param name="TopRouterVariant" value="1"/>
<param name="tpViaShape" value="round"/>
<param name="PrefDir.1" value="a"/>
<param name="PrefDir.2" value="0"/>
<param name="PrefDir.3" value="0"/>
<param name="PrefDir.4" value="0"/>
<param name="PrefDir.5" value="0"/>
<param name="PrefDir.6" value="0"/>
<param name="PrefDir.7" value="0"/>
<param name="PrefDir.8" value="0"/>
<param name="PrefDir.9" value="0"/>
<param name="PrefDir.10" value="0"/>
<param name="PrefDir.11" value="0"/>
<param name="PrefDir.12" value="0"/>
<param name="PrefDir.13" value="0"/>
<param name="PrefDir.14" value="0"/>
<param name="PrefDir.15" value="0"/>
<param name="PrefDir.16" value="a"/>
<param name="cfVia" value="8"/>
<param name="cfNonPref" value="5"/>
<param name="cfChangeDir" value="2"/>
<param name="cfOrthStep" value="2"/>
<param name="cfDiagStep" value="3"/>
<param name="cfExtdStep" value="0"/>
<param name="cfBonusStep" value="1"/>
<param name="cfMalusStep" value="1"/>
<param name="cfPadImpact" value="4"/>
<param name="cfSmdImpact" value="4"/>
<param name="cfBusImpact" value="0"/>
<param name="cfHugging" value="3"/>
<param name="cfAvoid" value="4"/>
<param name="cfPolygon" value="10"/>
<param name="cfBase.1" value="0"/>
<param name="cfBase.2" value="1"/>
<param name="cfBase.3" value="1"/>
<param name="cfBase.4" value="1"/>
<param name="cfBase.5" value="1"/>
<param name="cfBase.6" value="1"/>
<param name="cfBase.7" value="1"/>
<param name="cfBase.8" value="1"/>
<param name="cfBase.9" value="1"/>
<param name="cfBase.10" value="1"/>
<param name="cfBase.11" value="1"/>
<param name="cfBase.12" value="1"/>
<param name="cfBase.13" value="1"/>
<param name="cfBase.14" value="1"/>
<param name="cfBase.15" value="1"/>
<param name="cfBase.16" value="0"/>
<param name="mnVias" value="20"/>
<param name="mnSegments" value="9999"/>
<param name="mnExtdSteps" value="9999"/>
<param name="mnRipupLevel" value="10"/>
<param name="mnRipupSteps" value="100"/>
<param name="mnRipupTotal" value="100"/>
</pass>
<pass name="Follow-me" refer="Default" active="yes">
</pass>
<pass name="Busses" refer="Default" active="yes">
<param name="cfNonPref" value="4"/>
<param name="cfBusImpact" value="4"/>
<param name="cfHugging" value="0"/>
<param name="mnVias" value="0"/>
</pass>
<pass name="Route" refer="Default" active="yes">
</pass>
<pass name="Optimize1" refer="Default" active="yes">
<param name="cfVia" value="99"/>
<param name="cfExtdStep" value="10"/>
<param name="cfHugging" value="1"/>
<param name="mnExtdSteps" value="1"/>
<param name="mnRipupLevel" value="0"/>
</pass>
<pass name="Optimize2" refer="Optimize1" active="yes">
<param name="cfNonPref" value="0"/>
<param name="cfChangeDir" value="6"/>
<param name="cfExtdStep" value="0"/>
<param name="cfBonusStep" value="2"/>
<param name="cfMalusStep" value="2"/>
<param name="cfPadImpact" value="2"/>
<param name="cfSmdImpact" value="2"/>
<param name="cfHugging" value="0"/>
</pass>
<pass name="Optimize3" refer="Optimize2" active="yes">
<param name="cfChangeDir" value="8"/>
<param name="cfPadImpact" value="0"/>
<param name="cfSmdImpact" value="0"/>
</pass>
<pass name="Optimize4" refer="Optimize3" active="yes">
<param name="cfChangeDir" value="25"/>
</pass>
</autorouter>
<elements>
<element name="C1" library="rcl" library_urn="urn:adsk.eagle:library:334" package="C0603" package3d_urn="urn:adsk.eagle:package:23616/2" value="51pF C0G" x="37.592" y="46.99" smashed="yes" rot="MR0">
<attribute name="SPICEPREFIX" value="C" x="37.592" y="46.99" size="1.778" layer="28" rot="MR0" display="off"/>
</element>
<element name="C10" library="rcl" library_urn="urn:adsk.eagle:library:334" package="C/6032-28R" package3d_urn="urn:adsk.eagle:package:23415/1" value="100 uF" x="36.068" y="33.02" smashed="yes" rot="MR0">
<attribute name="SPICEPREFIX" value="C" x="36.068" y="33.02" size="1.778" layer="28" rot="MR0" display="off"/>
</element>
<element name="C11" library="rcl" library_urn="urn:adsk.eagle:library:334" package="C/6032-28R" package3d_urn="urn:adsk.eagle:package:23415/1" value="100 uF" x="48.768" y="44.196" smashed="yes" rot="MR270">
<attribute name="SPICEPREFIX" value="C" x="48.768" y="44.196" size="1.778" layer="28" rot="MR270" display="off"/>
</element>
<element name="C2" library="rcl" library_urn="urn:adsk.eagle:library:334" package="C0603" package3d_urn="urn:adsk.eagle:package:23616/2" value="100nF" x="35.052" y="44.45" smashed="yes" rot="MR90">
<attribute name="SPICEPREFIX" value="C" x="35.052" y="44.45" size="1.778" layer="28" rot="MR90" display="off"/>
</element>
<element name="C4" library="rcl" library_urn="urn:adsk.eagle:library:334" package="C0603K" package3d_urn="urn:adsk.eagle:package:23680/2" value="1 pF C0G" x="49.276" y="31.75" smashed="yes" rot="MR180">
<attribute name="SPICEPREFIX" value="C" x="49.276" y="31.75" size="1.778" layer="28" rot="MR180" display="off"/>
</element>
<element name="C5" library="rcl" library_urn="urn:adsk.eagle:library:334" package="C0603" package3d_urn="urn:adsk.eagle:package:23616/2" value="0.1uF" x="56.388" y="34.671" smashed="yes" rot="MR180">
<attribute name="SPICEPREFIX" value="C" x="56.388" y="34.671" size="1.778" layer="28" rot="MR180" display="off"/>
</element>
<element name="C6" library="rcl" library_urn="urn:adsk.eagle:library:334" package="C0603" package3d_urn="urn:adsk.eagle:package:23616/2" value="0.1uF" x="47.752" y="38.862" smashed="yes" rot="MR180">
<attribute name="SPICEPREFIX" value="C" x="47.752" y="38.862" size="1.778" layer="28" rot="MR180" display="off"/>
</element>
<element name="C7" library="rcl" library_urn="urn:adsk.eagle:library:334" package="C0603" package3d_urn="urn:adsk.eagle:package:23616/2" value="1nF C0G" x="53.34" y="30.734" smashed="yes" rot="MR270">
<attribute name="SPICEPREFIX" value="C" x="53.34" y="30.734" size="1.778" layer="28" rot="MR270" display="off"/>
</element>
<element name="D1" library="LUMOS_custom_parts" package="BPW34" value="BPW34" x="43.942" y="35.56" smashed="yes">
<attribute name="MF" value="" x="43.942" y="35.56" size="1.778" layer="27" display="off"/>
<attribute name="MPN" value="" x="43.942" y="35.56" size="1.778" layer="27" display="off"/>
<attribute name="OC_FARNELL" value="unknown" x="43.942" y="35.56" size="1.778" layer="27" display="off"/>
<attribute name="OC_NEWARK" value="unknown" x="43.942" y="35.56" size="1.778" layer="27" display="off"/>
</element>
<element name="IC1" library="burr-brown" library_urn="urn:adsk.eagle:library:111" package="SOT23-5" package3d_urn="urn:adsk.eagle:package:4930/1" value="TLV271IDBVR" x="37.592" y="44.196" smashed="yes" rot="MR180">
<attribute name="MF" value="" x="37.592" y="44.196" size="1.778" layer="28" rot="MR180" display="off"/>
<attribute name="MPN" value="OPA340NA/3KG4" x="37.592" y="44.196" size="1.778" layer="28" rot="MR180" display="off"/>
<attribute name="OC_FARNELL" value="1234805" x="37.592" y="44.196" size="1.778" layer="28" rot="MR180" display="off"/>
<attribute name="OC_NEWARK" value="13M5177" x="37.592" y="44.196" size="1.778" layer="28" rot="MR180" display="off"/>
</element>
<element name="IC3" library="burr-brown" library_urn="urn:adsk.eagle:library:111" package="SO08" package3d_urn="urn:adsk.eagle:package:4924/1" value="OPA380AID" x="49.53" y="35.56" smashed="yes" rot="MR90">
<attribute name="MF" value="" x="49.53" y="35.56" size="1.778" layer="28" rot="MR90" display="off"/>
<attribute name="MPN" value="OPA340UA" x="49.53" y="35.56" size="1.778" layer="28" rot="MR90" display="off"/>
<attribute name="OC_FARNELL" value="1106196" x="49.53" y="35.56" size="1.778" layer="28" rot="MR90" display="off"/>
<attribute name="OC_NEWARK" value="24M5449" x="49.53" y="35.56" size="1.778" layer="28" rot="MR90" display="off"/>
</element>
<element name="LED1" library="led" library_urn="urn:adsk.eagle:library:259" package="LED5MM" package3d_urn="urn:adsk.eagle:package:15799/2" value="VAOL-5EUV0T4" x="43.942" y="46.99" smashed="yes"/>
<element name="R1" library="rcl" library_urn="urn:adsk.eagle:library:334" package="R0603" package3d_urn="urn:adsk.eagle:package:23555/2" value="10kR 5ppm" x="40.005" y="46.101" smashed="yes" rot="MR270">
<attribute name="SPICEPREFIX" value="R" x="40.005" y="46.101" size="1.778" layer="28" rot="MR270" display="off"/>
</element>
<element name="R2" library="rcl" library_urn="urn:adsk.eagle:library:334" package="R0603" package3d_urn="urn:adsk.eagle:package:23555/2" value="1kR 5 ppm" x="37.592" y="48.26" smashed="yes" rot="MR0">
<attribute name="SPICEPREFIX" value="R" x="37.592" y="48.26" size="1.778" layer="28" rot="MR0" display="off"/>
</element>
<element name="R3" library="rcl" library_urn="urn:adsk.eagle:library:334" package="R0603" package3d_urn="urn:adsk.eagle:package:23555/2" value="10kR 5ppm" x="38.862" y="40.64" smashed="yes" rot="MR90">
<attribute name="SPICEPREFIX" value="R" x="38.862" y="40.64" size="1.778" layer="28" rot="MR90" display="off"/>
</element>
<element name="R4" library="rcl" library_urn="urn:adsk.eagle:library:334" package="R0603" package3d_urn="urn:adsk.eagle:package:23555/2" value="1kR 5 ppm" x="41.402" y="43.18" smashed="yes" rot="MR180">
<attribute name="SPICEPREFIX" value="R" x="41.402" y="43.18" size="1.778" layer="28" rot="MR180" display="off"/>
</element>
<element name="R5" library="rcl" library_urn="urn:adsk.eagle:library:334" package="R0603" package3d_urn="urn:adsk.eagle:package:23555/2" value="12R1 15 ppm" x="37.592" y="49.53" smashed="yes" rot="MR0">
<attribute name="SPICEPREFIX" value="R" x="37.592" y="49.53" size="1.778" layer="28" rot="MR0" display="off"/>
</element>
<element name="R6" library="rcl" library_urn="urn:adsk.eagle:library:334" package="R0603" package3d_urn="urn:adsk.eagle:package:23555/2" value="1k 5 ppm" x="51.562" y="30.48" smashed="yes" rot="MR270">
<attribute name="SPICEPREFIX" value="R" x="51.562" y="30.48" size="1.778" layer="28" rot="MR270" display="off"/>
</element>
<element name="R7" library="rcl" library_urn="urn:adsk.eagle:library:334" package="R0603" package3d_urn="urn:adsk.eagle:package:23555/2" value="10M 50 ppm" x="49.276" y="29.21" smashed="yes" rot="MR180">
<attribute name="SPICEPREFIX" value="R" x="49.276" y="29.21" size="1.778" layer="28" rot="MR180" display="off"/>
</element>
<element name="IC5" library="burr-brown" library_urn="urn:adsk.eagle:library:111" package="SOT23-5" package3d_urn="urn:adsk.eagle:package:4930/1" value="OPA354AIDBVT" x="37.592" y="21.463" smashed="yes" rot="MR0">
<attribute name="MF" value="" x="45.212" y="35.433" size="1.778" layer="28" rot="MR0" display="off"/>
<attribute name="MPN" value="OPA340NA/3KG4" x="45.212" y="35.433" size="1.778" layer="28" rot="MR0" display="off"/>
<attribute name="OC_FARNELL" value="1234805" x="45.212" y="35.433" size="1.778" layer="28" rot="MR0" display="off"/>
<attribute name="OC_NEWARK" value="13M5177" x="45.212" y="35.433" size="1.778" layer="28" rot="MR0" display="off"/>
</element>
<element name="R11" library="rcl" library_urn="urn:adsk.eagle:library:334" package="R0603" package3d_urn="urn:adsk.eagle:package:23555/2" value="10kR 5 ppm" x="37.592" y="16.129" smashed="yes" rot="MR0">
<attribute name="SPICEPREFIX" value="R" x="37.592" y="16.129" size="1.778" layer="28" rot="MR0" display="off"/>
</element>
<element name="R12" library="rcl" library_urn="urn:adsk.eagle:library:334" package="R0603" package3d_urn="urn:adsk.eagle:package:23555/2" value="1kR 5 ppm" x="37.592" y="17.399" smashed="yes" rot="MR180">
<attribute name="SPICEPREFIX" value="R" x="37.592" y="17.399" size="1.778" layer="28" rot="MR180" display="off"/>
</element>
<element name="R13" library="rcl" library_urn="urn:adsk.eagle:library:334" package="R0603" package3d_urn="urn:adsk.eagle:package:23555/2" value="10kR 5 ppm" x="35.052" y="24.13" smashed="yes" rot="MR180">
<attribute name="SPICEPREFIX" value="R" x="35.052" y="24.13" size="1.778" layer="28" rot="MR180" display="off"/>
</element>
<element name="R14" library="rcl" library_urn="urn:adsk.eagle:library:334" package="R0603" package3d_urn="urn:adsk.eagle:package:23555/2" value="1kR 5 ppm" x="41.656" y="21.336" smashed="yes" rot="MR180">
<attribute name="SPICEPREFIX" value="R" x="41.656" y="21.336" size="1.778" layer="28" rot="MR180" display="off"/>
</element>
<element name="R15" library="rcl" library_urn="urn:adsk.eagle:library:334" package="R0603" package3d_urn="urn:adsk.eagle:package:23555/2" value="12R1 15 ppm" x="41.656" y="19.05" smashed="yes" rot="MR0">
<attribute name="SPICEPREFIX" value="R" x="41.656" y="19.05" size="1.778" layer="28" rot="MR0" display="off"/>
</element>
<element name="C12" library="rcl" library_urn="urn:adsk.eagle:library:334" package="C0603" package3d_urn="urn:adsk.eagle:package:23616/2" value="51 pF C0G" x="37.592" y="18.669" smashed="yes" rot="MR180">
<attribute name="SPICEPREFIX" value="C" x="37.592" y="18.669" size="1.778" layer="28" rot="MR180" display="off"/>
</element>
<element name="C13" library="rcl" library_urn="urn:adsk.eagle:library:334" package="C0603" package3d_urn="urn:adsk.eagle:package:23616/2" value="0.1uF" x="39.624" y="27.94" smashed="yes" rot="MR180">
<attribute name="SPICEPREFIX" value="C" x="39.624" y="27.94" size="1.778" layer="28" rot="MR180" display="off"/>
</element>
<element name="LED2" library="led" library_urn="urn:adsk.eagle:library:259" package="LED5MM" package3d_urn="urn:adsk.eagle:package:15799/2" value="VAOL-5EUV0T4" x="43.942" y="22.86" smashed="yes"/>
<element name="C16" library="rcl" library_urn="urn:adsk.eagle:library:334" package="C/6032-28R" package3d_urn="urn:adsk.eagle:package:23415/1" value="100 uF" x="42.418" y="25.654" smashed="yes" rot="MR0">
<attribute name="SPICEPREFIX" value="C" x="42.418" y="25.654" size="1.778" layer="28" rot="MR0" display="off"/>
</element>
<element name="C17" library="rcl" library_urn="urn:adsk.eagle:library:334" package="C/6032-28R" package3d_urn="urn:adsk.eagle:package:23415/1" value="100uF" x="25.146" y="42.418" smashed="yes" rot="MR180">
<attribute name="SPICEPREFIX" value="C" x="25.146" y="42.418" size="1.778" layer="28" rot="MR180" display="off"/>
</element>
<element name="C18" library="rcl" library_urn="urn:adsk.eagle:library:334" package="C/6032-28R" package3d_urn="urn:adsk.eagle:package:23415/1" value="100 uF" x="50.8" y="50.8" smashed="yes" rot="MR0">
<attribute name="SPICEPREFIX" value="C" x="50.8" y="50.8" size="1.778" layer="28" rot="MR0" display="off"/>
</element>
<element name="IC8" library="maxim" library_urn="urn:adsk.eagle:library:269" package="SOT23" package3d_urn="urn:adsk.eagle:package:17554/1" value="ISL60002DIH310Z-TK 1.024V" x="42.672" y="49.53" smashed="yes" rot="MR0">
<attribute name="MF" value="MAXIM" x="42.672" y="44.704" size="1.778" layer="28" rot="MR0" display="off"/>
<attribute name="MPN" value="MAX6520EUR-T" x="42.672" y="44.704" size="1.778" layer="28" rot="MR0" display="off"/>
<attribute name="OC_FARNELL" value="unknown" x="42.672" y="44.704" size="1.778" layer="28" rot="MR0" display="off"/>
<attribute name="OC_NEWARK" value="02J4586" x="42.672" y="44.704" size="1.778" layer="28" rot="MR0" display="off"/>
</element>
<element name="C19" library="rcl" library_urn="urn:adsk.eagle:library:334" package="C0603" package3d_urn="urn:adsk.eagle:package:23616/2" value="0.1uF" x="44.958" y="50.673" smashed="yes" rot="MR270">
<attribute name="SPICEPREFIX" value="C" x="44.958" y="50.673" size="1.778" layer="28" rot="MR270" display="off"/>
</element>
<element name="C20" library="rcl" library_urn="urn:adsk.eagle:library:334" package="C0603" package3d_urn="urn:adsk.eagle:package:23616/2" value="1nF" x="42.545" y="45.085" smashed="yes" rot="MR0">
<attribute name="SPICEPREFIX" value="C" x="42.545" y="45.085" size="1.778" layer="28" rot="MR0" display="off"/>
</element>
<element name="IC11" library="LUMOS_custom_parts" package="TSOT23-8" value="LTC6910-1ITS8" x="56.134" y="29.464" smashed="yes" rot="MR90"/>
<element name="JP1" library="pinhead" library_urn="urn:adsk.eagle:library:325" package="1X04" package3d_urn="urn:adsk.eagle:package:22407/2" value="" x="33.782" y="11.43" smashed="yes" rot="MR180">
<attribute name="VALUE" x="28.702" y="14.605" size="1.27" layer="28" rot="MR180"/>
</element>
<element name="JP2" library="pinhead" library_urn="urn:adsk.eagle:library:325" package="1X03" package3d_urn="urn:adsk.eagle:package:22458/2" value="PGA Control" x="50.292" y="59.69" smashed="yes" rot="MR0"/>
<element name="C3" library="rcl" library_urn="urn:adsk.eagle:library:334" package="C0805K" package3d_urn="urn:adsk.eagle:package:23681/2" value="4.7uF" x="57.404" y="36.322" smashed="yes" rot="MR180">
<attribute name="SPICEPREFIX" value="C" x="57.404" y="36.322" size="1.778" layer="28" rot="MR180" display="off"/>
</element>
<element name="C14" library="rcl" library_urn="urn:adsk.eagle:library:334" package="C0603" package3d_urn="urn:adsk.eagle:package:23616/2" value="0.1uF" x="59.69" y="28.194" smashed="yes" rot="MR180">
<attribute name="SPICEPREFIX" value="C" x="59.69" y="28.194" size="1.778" layer="28" rot="MR180" display="off"/>
</element>
<element name="C15" library="rcl" library_urn="urn:adsk.eagle:library:334" package="C0603K" package3d_urn="urn:adsk.eagle:package:23680/2" value="1nF C0G" x="50.546" y="13.462" smashed="yes" rot="MR180">
<attribute name="SPICEPREFIX" value="C" x="50.546" y="13.462" size="1.778" layer="28" rot="MR180" display="off"/>
</element>
<element name="R16" library="rcl" library_urn="urn:adsk.eagle:library:334" package="R0603" package3d_urn="urn:adsk.eagle:package:23555/2" value="1k 5ppm" x="50.546" y="15.748" smashed="yes" rot="MR270">
<attribute name="SPICEPREFIX" value="R" x="50.546" y="15.748" size="1.778" layer="28" rot="MR270" display="off"/>
</element>
<element name="JP4" library="pinhead" library_urn="urn:adsk.eagle:library:325" package="1X02" package3d_urn="urn:adsk.eagle:package:22435/2" value="Analog output" x="46.99" y="11.43" smashed="yes" rot="MR180"/>
<element name="C28" library="resistor" library_urn="urn:adsk.eagle:library:348" package="C/6032-28R" package3d_urn="urn:adsk.eagle:package:25901/1" value="100 uF" x="60.452" y="23.622" smashed="yes" rot="MR90"/>
<element name="JP3" library="pinhead" library_urn="urn:adsk.eagle:library:325" package="1X02" package3d_urn="urn:adsk.eagle:package:22435/2" value="" x="79.502" y="11.43" smashed="yes" rot="MR0">
<attribute name="VALUE" x="82.042" y="8.255" size="1.27" layer="28" rot="MR0"/>
</element>
<element name="JP5" library="pinhead" library_urn="urn:adsk.eagle:library:325" package="1X03" package3d_urn="urn:adsk.eagle:package:22458/2" value="" x="42.672" y="59.69" smashed="yes" rot="MR0">
<attribute name="VALUE" x="46.482" y="56.515" size="1.27" layer="28" rot="MR0"/>
</element>
<element name="JP6" library="pinhead" library_urn="urn:adsk.eagle:library:325" package="1X10" package3d_urn="urn:adsk.eagle:package:22406/2" value="" x="24.638" y="59.69" smashed="yes" rot="MR0">
<attribute name="VALUE" x="37.338" y="56.515" size="1.27" layer="28" rot="MR0"/>
</element>
<element name="JP7" library="pinhead" library_urn="urn:adsk.eagle:library:325" package="1X11" package3d_urn="urn:adsk.eagle:package:22410/2" value="F" x="30.988" y="64.77" smashed="yes" rot="MR180"/>
<element name="Q1" library="transistor-power" library_urn="urn:adsk.eagle:library:400" package="SUPER-SOT3" package3d_urn="urn:adsk.eagle:package:29529/2" value="FDN360P" x="54.102" y="63.5" smashed="yes" rot="MR270"/>
<element name="R17" library="rcl" library_urn="urn:adsk.eagle:library:334" package="R0805" package3d_urn="urn:adsk.eagle:package:23553/2" value="1MR" x="57.404" y="63.5" smashed="yes" rot="MR90">
<attribute name="SPICEPREFIX" value="R" x="57.404" y="63.5" size="1.778" layer="28" rot="MR90" display="off"/>
</element>
<element name="Q2" library="transistor-small-signal" library_urn="urn:adsk.eagle:library:401" package="SOT23" package3d_urn="urn:adsk.eagle:package:29752/1" value="BSS123" x="61.468" y="55.88" smashed="yes" rot="MR270"/>
<element name="R19" library="rcl" library_urn="urn:adsk.eagle:library:334" package="R0805" package3d_urn="urn:adsk.eagle:package:23553/2" value="1MR" x="64.516" y="55.88" smashed="yes" rot="MR270">
<attribute name="SPICEPREFIX" value="R" x="64.516" y="55.88" size="1.778" layer="28" rot="MR270" display="off"/>
</element>
<element name="JP8" library="pinhead" library_urn="urn:adsk.eagle:library:325" package="2X03" package3d_urn="urn:adsk.eagle:package:22462/2" value="" x="89.662" y="19.05" smashed="yes" rot="MR270">
<attribute name="VALUE" x="94.107" y="22.86" size="1.27" layer="28" rot="MR270"/>
</element>
<element name="JP9" library="pinhead" library_urn="urn:adsk.eagle:library:325" package="1X08" package3d_urn="urn:adsk.eagle:package:22409/2" value="" x="71.882" y="59.69" smashed="yes" rot="MR0">
<attribute name="VALUE" x="82.042" y="56.515" size="1.27" layer="28" rot="MR0"/>
</element>
<element name="JP10" library="pinhead" library_urn="urn:adsk.eagle:library:325" package="1X05" package3d_urn="urn:adsk.eagle:package:22469/2" value="F" x="68.072" y="64.77" smashed="yes" rot="MR180"/>
<element name="JP11" library="pinhead" library_urn="urn:adsk.eagle:library:325" package="1X04" package3d_urn="urn:adsk.eagle:package:22407/2" value="I2C connector F" x="85.852" y="64.77" smashed="yes" rot="MR0"/>
<element name="JP12" library="pinhead" library_urn="urn:adsk.eagle:library:325" package="1X01" package3d_urn="urn:adsk.eagle:package:22485/2" value="" x="27.432" y="11.43" smashed="yes" rot="MR0">
<attribute name="VALUE" x="28.702" y="8.255" size="1.27" layer="28" rot="MR0"/>
</element>
<element name="C27" library="rcl" library_urn="urn:adsk.eagle:library:334" package="C0603K" package3d_urn="urn:adsk.eagle:package:23680/2" value="0.1uF" x="25.146" y="9.398" smashed="yes" rot="MR270">
<attribute name="SPICEPREFIX" value="C" x="25.146" y="9.398" size="1.778" layer="28" rot="MR270" display="off"/>
</element>
<element name="JP13" library="pinhead" library_urn="urn:adsk.eagle:library:325" package="2X04" package3d_urn="urn:adsk.eagle:package:22461/2" value="ESP Module N/C" x="86.106" y="31.496" smashed="yes" rot="MR0"/>
<element name="R28" library="rcl" library_urn="urn:adsk.eagle:library:334" package="R0805" package3d_urn="urn:adsk.eagle:package:23553/2" value="330k" x="87.376" y="25.908" smashed="yes" rot="MR270">
<attribute name="SPICEPREFIX" value="R" x="87.376" y="25.908" size="1.778" layer="28" rot="MR270" display="off"/>
</element>
<element name="R29" library="rcl" library_urn="urn:adsk.eagle:library:334" package="R0805" package3d_urn="urn:adsk.eagle:package:23553/2" value="330k" x="84.836" y="25.908" smashed="yes" rot="MR270">
<attribute name="SPICEPREFIX" value="R" x="84.836" y="25.908" size="1.778" layer="28" rot="MR270" display="off"/>
</element>
<element name="C30" library="rcl" library_urn="urn:adsk.eagle:library:334" package="C0805K" package3d_urn="urn:adsk.eagle:package:23681/2" value="10uF" x="76.708" y="31.242" smashed="yes" rot="MR90">
<attribute name="SPICEPREFIX" value="C" x="76.708" y="31.242" size="1.778" layer="28" rot="MR90" display="off"/>
</element>
<element name="L1" library="wuerth-elektronik" package="0805" value="" x="79.756" y="26.67" smashed="yes" rot="MR180">
<attribute name="VALUE" x="77.851" y="25.7175" size="0.6096" layer="28" rot="MR180"/>
</element>
<element name="JP14" library="pinhead" library_urn="urn:adsk.eagle:library:325" package="1X02" package3d_urn="urn:adsk.eagle:package:22435/2" value="F" x="12.7" y="64.77" smashed="yes" rot="MR180"/>
<element name="IC2" library="REG710" package="SOT23-6" value="REG71050DDCT" x="30.226" y="37.338" smashed="yes" rot="MR0"/>
<element name="IC4" library="REG710" package="SOT23-6" value="REG710NA-3.3/250" x="56.134" y="25.146" smashed="yes" rot="MR270"/>
<element name="C8" library="rcl" library_urn="urn:adsk.eagle:library:334" package="C0603K" package3d_urn="urn:adsk.eagle:package:23680/2" value="0.22uF" x="30.226" y="39.878" smashed="yes" rot="MR180">
<attribute name="SPICEPREFIX" value="C" x="30.226" y="39.878" size="1.778" layer="28" rot="MR180" display="off"/>
</element>
<element name="C9" library="rcl" library_urn="urn:adsk.eagle:library:334" package="C0603K" package3d_urn="urn:adsk.eagle:package:23680/2" value="0.22uF" x="53.594" y="25.146" smashed="yes" rot="MR90">
<attribute name="SPICEPREFIX" value="C" x="53.594" y="25.146" size="1.778" layer="28" rot="MR90" display="off"/>
</element>
<element name="C21" library="rcl" library_urn="urn:adsk.eagle:library:334" package="C0603K" package3d_urn="urn:adsk.eagle:package:23680/2" value="2.2uF" x="26.924" y="37.338" smashed="yes" rot="MR180">
<attribute name="SPICEPREFIX" value="C" x="26.924" y="37.338" size="1.778" layer="28" rot="MR180" display="off"/>
</element>
<element name="C22" library="rcl" library_urn="urn:adsk.eagle:library:334" package="C0603K" package3d_urn="urn:adsk.eagle:package:23680/2" value="2.2uF" x="54.61" y="22.86" smashed="yes" rot="MR180">
<attribute name="SPICEPREFIX" value="C" x="54.61" y="22.86" size="1.778" layer="28" rot="MR180" display="off"/>
</element>
<element name="C23" library="rcl" library_urn="urn:adsk.eagle:library:334" package="C0603K" package3d_urn="urn:adsk.eagle:package:23680/2" value="2.2uF" x="32.512" y="37.338" smashed="yes" rot="MR270">
<attribute name="SPICEPREFIX" value="C" x="32.512" y="37.338" size="1.778" layer="28" rot="MR270" display="off"/>
</element>
<element name="SJ1" library="rcl" library_urn="urn:adsk.eagle:library:334" package="R0603" package3d_urn="urn:adsk.eagle:package:23555/2" value="N/C" x="56.896" y="21.59" smashed="yes" rot="MR90">
<attribute name="SPICEPREFIX" value="R" x="56.896" y="21.59" size="1.778" layer="28" rot="MR90" display="off"/>
</element>
<element name="SJ2" library="rcl" library_urn="urn:adsk.eagle:library:334" package="R0603" package3d_urn="urn:adsk.eagle:package:23555/2" value="N/C" x="30.48" y="34.29" smashed="yes" rot="MR180">
<attribute name="SPICEPREFIX" value="R" x="30.48" y="34.29" size="1.778" layer="28" rot="MR180" display="off"/>
</element>
<element name="IC6" library="REG710" package="SOT23-6" value="REG71050DDCT" x="54.102" y="42.926" smashed="yes" rot="MR90"/>
<element name="C25" library="rcl" library_urn="urn:adsk.eagle:library:334" package="C0603K" package3d_urn="urn:adsk.eagle:package:23680/2" value="0.22uF" x="56.642" y="42.926" smashed="yes" rot="MR270">
<attribute name="SPICEPREFIX" value="C" x="56.642" y="42.926" size="1.778" layer="28" rot="MR270" display="off"/>
</element>
<element name="C26" library="rcl" library_urn="urn:adsk.eagle:library:334" package="C0603K" package3d_urn="urn:adsk.eagle:package:23680/2" value="2.2uF" x="55.118" y="45.212" smashed="yes" rot="MR0">
<attribute name="SPICEPREFIX" value="C" x="55.118" y="45.212" size="1.778" layer="28" rot="MR0" display="off"/>
</element>
<element name="C29" library="rcl" library_urn="urn:adsk.eagle:library:334" package="C0603K" package3d_urn="urn:adsk.eagle:package:23680/2" value="2.2uF" x="53.594" y="40.64" smashed="yes" rot="MR0">
<attribute name="SPICEPREFIX" value="C" x="53.594" y="40.64" size="1.778" layer="28" rot="MR0" display="off"/>
</element>
<element name="SJ3" library="rcl" library_urn="urn:adsk.eagle:library:334" package="R0603" package3d_urn="urn:adsk.eagle:package:23555/2" value="N/C" x="51.562" y="42.926" smashed="yes" rot="MR270">
<attribute name="SPICEPREFIX" value="R" x="51.562" y="42.926" size="1.778" layer="28" rot="MR270" display="off"/>
</element>
<element name="C31" library="rcl" library_urn="urn:adsk.eagle:library:334" package="C/6032-28R" package3d_urn="urn:adsk.eagle:package:23415/1" value="100 uF" x="70.612" y="15.24" smashed="yes" rot="MR180">
<attribute name="SPICEPREFIX" value="C" x="70.612" y="15.24" size="1.778" layer="28" rot="MR180" display="off"/>
</element>
<element name="R9" library="rcl" library_urn="urn:adsk.eagle:library:334" package="R0603" package3d_urn="urn:adsk.eagle:package:23555/2" value="1k 5ppm" x="46.228" y="15.748" smashed="yes" rot="MR0">
<attribute name="SPICEPREFIX" value="R" x="46.228" y="15.748" size="1.778" layer="28" rot="MR0" display="off"/>
</element>
<element name="C32" library="rcl" library_urn="urn:adsk.eagle:library:334" package="C0603K" package3d_urn="urn:adsk.eagle:package:23680/2" value="1nF C0G" x="44.704" y="13.716" smashed="yes" rot="MR0">
<attribute name="SPICEPREFIX" value="C" x="44.704" y="13.716" size="1.778" layer="28" rot="MR0" display="off"/>
</element>
<element name="C33" library="rcl" library_urn="urn:adsk.eagle:library:334" package="C0603" package3d_urn="urn:adsk.eagle:package:23616/2" value="N/C" x="33.02" y="24.638" smashed="yes" rot="MR270">
<attribute name="SPICEPREFIX" value="C" x="33.02" y="24.638" size="1.778" layer="28" rot="MR270" display="off"/>
</element>
<element name="C34" library="rcl" library_urn="urn:adsk.eagle:library:334" package="C0603" package3d_urn="urn:adsk.eagle:package:23616/2" value="N/C" x="37.592" y="38.862" smashed="yes" rot="MR90">
<attribute name="SPICEPREFIX" value="C" x="37.592" y="38.862" size="1.778" layer="28" rot="MR90" display="off"/>
</element>
<element name="SJ4" library="rcl" library_urn="urn:adsk.eagle:library:334" package="R0603" package3d_urn="urn:adsk.eagle:package:23555/2" value="" x="87.122" y="61.468" smashed="yes" rot="MR90">
<attribute name="SPICEPREFIX" value="R" x="87.122" y="61.468" size="1.778" layer="28" rot="MR90" display="off"/>
<attribute name="VALUE" x="85.217" y="60.833" size="1.27" layer="28" rot="MR90"/>
</element>
<element name="SJ5" library="rcl" library_urn="urn:adsk.eagle:library:334" package="R0603" package3d_urn="urn:adsk.eagle:package:23555/2" value="" x="88.646" y="61.468" smashed="yes" rot="MR90">
<attribute name="SPICEPREFIX" value="R" x="88.646" y="61.468" size="1.778" layer="28" rot="MR90" display="off"/>
<attribute name="VALUE" x="86.741" y="60.833" size="1.27" layer="28" rot="MR90"/>
</element>
<element name="IC7" library="maxim" library_urn="urn:adsk.eagle:library:269" package="SOT23" package3d_urn="urn:adsk.eagle:package:17554/1" value="MAX6030AEUR" x="20.066" y="54.864" smashed="yes" rot="MR90">
<attribute name="MF" value="MAXIM" x="20.066" y="54.864" size="1.778" layer="28" rot="MR90" display="off"/>
<attribute name="MPN" value="MAX6520EUR-T" x="20.066" y="54.864" size="1.778" layer="28" rot="MR90" display="off"/>
<attribute name="OC_FARNELL" value="unknown" x="20.066" y="54.864" size="1.778" layer="28" rot="MR90" display="off"/>
<attribute name="OC_NEWARK" value="02J4586" x="20.066" y="54.864" size="1.778" layer="28" rot="MR90" display="off"/>
</element>
<element name="C35" library="rcl" library_urn="urn:adsk.eagle:library:334" package="C0603" package3d_urn="urn:adsk.eagle:package:23616/2" value="0.1uF" x="17.272" y="54.864" smashed="yes" rot="MR270">
<attribute name="SPICEPREFIX" value="C" x="17.272" y="54.864" size="1.778" layer="28" rot="MR270" display="off"/>
</element>
<element name="C36" library="rcl" library_urn="urn:adsk.eagle:library:334" package="C0603" package3d_urn="urn:adsk.eagle:package:23616/2" value="0.1uF" x="19.05" y="57.404" smashed="yes" rot="MR0">
<attribute name="SPICEPREFIX" value="C" x="19.05" y="57.404" size="1.778" layer="28" rot="MR0" display="off"/>
</element>
<element name="IC9" library="maxim" library_urn="urn:adsk.eagle:library:269" package="SOT23" package3d_urn="urn:adsk.eagle:package:17554/1" value="ISL60002DIH310Z-TK 1.024V" x="41.148" y="16.002" smashed="yes" rot="MR0">
<attribute name="MF" value="MAXIM" x="41.148" y="16.002" size="1.778" layer="28" rot="MR0" display="off"/>
<attribute name="MPN" value="MAX6520EUR-T" x="41.148" y="16.002" size="1.778" layer="28" rot="MR0" display="off"/>
<attribute name="OC_FARNELL" value="unknown" x="41.148" y="16.002" size="1.778" layer="28" rot="MR0" display="off"/>
<attribute name="OC_NEWARK" value="02J4586" x="41.148" y="16.002" size="1.778" layer="28" rot="MR0" display="off"/>
</element>
<element name="C37" library="rcl" library_urn="urn:adsk.eagle:library:334" package="C0603" package3d_urn="urn:adsk.eagle:package:23616/2" value="1nF" x="37.592" y="14.732" smashed="yes" rot="MR180">
<attribute name="SPICEPREFIX" value="C" x="37.592" y="14.732" size="1.778" layer="28" rot="MR180" display="off"/>
</element>
<element name="C38" library="rcl" library_urn="urn:adsk.eagle:library:334" package="C0603" package3d_urn="urn:adsk.eagle:package:23616/2" value="0.1uF" x="45.212" y="18.542" smashed="yes" rot="MR0">
<attribute name="SPICEPREFIX" value="C" x="45.212" y="18.542" size="1.778" layer="28" rot="MR0" display="off"/>
</element>
<element name="IC10" library="maxim" library_urn="urn:adsk.eagle:library:269" package="SOT23" package3d_urn="urn:adsk.eagle:package:17554/1" value="REF3318AIDBZT 1.8V" x="57.404" y="39.116" smashed="yes" rot="MR0">
<attribute name="MF" value="MAXIM" x="57.404" y="39.116" size="1.778" layer="28" rot="MR0" display="off"/>
<attribute name="MPN" value="MAX6520EUR-T" x="57.404" y="39.116" size="1.778" layer="28" rot="MR0" display="off"/>
<attribute name="OC_FARNELL" value="unknown" x="57.404" y="39.116" size="1.778" layer="28" rot="MR0" display="off"/>
<attribute name="OC_NEWARK" value="02J4586" x="57.404" y="39.116" size="1.778" layer="28" rot="MR0" display="off"/>
</element>
<element name="C24" library="rcl" library_urn="urn:adsk.eagle:library:334" package="C0603" package3d_urn="urn:adsk.eagle:package:23616/2" value="0.1uF" x="59.69" y="39.116" smashed="yes" rot="MR270">
<attribute name="SPICEPREFIX" value="C" x="59.69" y="39.116" size="1.778" layer="28" rot="MR270" display="off"/>
</element>
<element name="R8" library="rcl" library_urn="urn:adsk.eagle:library:334" package="R0603" package3d_urn="urn:adsk.eagle:package:23555/2" value="N/C" x="57.15" y="33.02" smashed="yes" rot="MR0">
<attribute name="SPICEPREFIX" value="R" x="57.15" y="33.02" size="1.778" layer="28" rot="MR0" display="off"/>
</element>
</elements>
<signals>
<signal name="N$1">
<contactref element="R1" pad="2"/>
<contactref element="R2" pad="1"/>
<contactref element="C1" pad="1"/>
<wire x1="38.442" y1="46.99" x2="38.442" y2="48.26" width="0.4064" layer="16"/>
<contactref element="IC1" pad="4"/>
<wire x1="38.442" y1="46.99" x2="38.774" y2="46.99" width="0.4064" layer="16"/>
<wire x1="38.542" y1="42.89" x2="38.542" y2="43.661" width="0.3048" layer="16"/>
<wire x1="38.542" y1="43.661" x2="40.005" y2="45.251" width="0.3048" layer="16"/>
<wire x1="40.005" y1="45.251" x2="40.132" y2="45.3" width="0.3048" layer="16"/>
<wire x1="38.442" y1="46.99" x2="40.005" y2="45.427" width="0.3048" layer="16"/>
<wire x1="40.005" y1="45.427" x2="40.005" y2="45.251" width="0.4064" layer="16"/>
</signal>
<signal name="N$2">
<contactref element="R3" pad="2"/>
<contactref element="R4" pad="1"/>
<contactref element="IC1" pad="3"/>
<wire x1="38.862" y1="41.49" x2="40.552" y2="43.18" width="0.4064" layer="16"/>
<wire x1="38.542" y1="45.502" x2="38.542" y2="44.511" width="0.4064" layer="16"/>
<wire x1="38.542" y1="44.511" x2="37.846" y2="43.815" width="0.4064" layer="16"/>
<wire x1="37.846" y1="43.815" x2="37.846" y2="41.91" width="0.4064" layer="16"/>
<wire x1="37.846" y1="41.91" x2="38.1" y2="41.656" width="0.4064" layer="16"/>
<wire x1="38.1" y1="41.656" x2="38.696" y2="41.656" width="0.4064" layer="16"/>
<wire x1="38.696" y1="41.656" x2="38.862" y2="41.49" width="0.4064" layer="16"/>
</signal>
<signal name="N$3">
<contactref element="R2" pad="2"/>
<contactref element="R5" pad="2"/>
<contactref element="IC1" pad="1"/>
<contactref element="C1" pad="2"/>
<wire x1="36.742" y1="48.26" x2="36.742" y2="49.53" width="1.016" layer="16"/>
<wire x1="36.742" y1="48.26" x2="36.742" y2="46.99" width="0.8128" layer="16"/>
<wire x1="36.742" y1="46.99" x2="36.742" y2="45.756" width="0.6096" layer="16"/>
<wire x1="36.742" y1="45.756" x2="36.642" y2="45.502" width="0.4064" layer="16"/>
</signal>
<signal name="DAC_1">
<contactref element="R3" pad="1"/>
<wire x1="75.946" y1="6.096" x2="23.114" y2="6.096" width="0.3048" layer="16"/>
<via x="36.322" y="39.878" extent="1-16" drill="0.6"/>
<wire x1="36.322" y1="39.878" x2="38.774" y2="39.878" width="0.3048" layer="16"/>
<wire x1="38.774" y1="39.878" x2="38.862" y2="39.79" width="0.3048" layer="16"/>
<wire x1="23.114" y1="6.096" x2="21.844" y2="7.366" width="0.3048" layer="16"/>
<contactref element="JP3" pad="1"/>
<wire x1="80.772" y1="11.43" x2="80.772" y2="10.668" width="0.4064" layer="16"/>
<wire x1="80.772" y1="10.668" x2="76.2" y2="6.35" width="0.4064" layer="16"/>
<wire x1="76.2" y1="6.35" x2="75.946" y2="6.096" width="0.4064" layer="16"/>
<wire x1="23.622" y1="24.638" x2="36.068" y2="37.084" width="0.4064" layer="1"/>
<wire x1="36.068" y1="37.084" x2="36.068" y2="39.624" width="0.4064" layer="1"/>
<wire x1="36.068" y1="39.624" x2="36.322" y2="39.878" width="0.4064" layer="1"/>
<contactref element="C34" pad="2"/>
<wire x1="38.774" y1="39.878" x2="37.758" y2="39.878" width="0.4064" layer="16"/>
<wire x1="37.758" y1="39.878" x2="37.592" y2="39.712" width="0.4064" layer="16"/>
<wire x1="21.844" y1="7.366" x2="21.844" y2="22.86" width="0.4064" layer="16"/>
<wire x1="21.844" y1="22.86" x2="23.622" y2="24.638" width="0.4064" layer="16"/>
<via x="23.622" y="24.638" extent="1-16" drill="0.6"/>
</signal>
<signal name="N$8">
<contactref element="R4" pad="2"/>
<contactref element="R5" pad="1"/>
<contactref element="LED1" pad="A"/>
<wire x1="42.672" y1="46.99" x2="42.672" y2="49.53" width="0.4064" layer="16"/>
<wire x1="42.252" y1="43.18" x2="42.379" y2="43.053" width="0.4064" layer="16"/>
<wire x1="42.379" y1="43.053" x2="44.323" y2="43.053" width="0.4064" layer="16"/>
<wire x1="44.323" y1="43.053" x2="44.323" y2="46.355" width="0.4064" layer="16"/>
<wire x1="44.323" y1="46.355" x2="43.815" y2="46.99" width="0.4064" layer="16"/>
<wire x1="43.815" y1="46.99" x2="42.672" y2="46.99" width="0.4064" layer="16"/>
<wire x1="38.442" y1="49.53" x2="40.64" y2="49.53" width="0.8128" layer="16"/>
<wire x1="40.64" y1="49.53" x2="42.672" y2="49.53" width="0.4064" layer="16"/>
</signal>
<signal name="GND">
<contactref element="IC1" pad="2"/>
<contactref element="C2" pad="2"/>
<contactref element="LED1" pad="K"/>
<contactref element="D1" pad="A"/>
<contactref element="C5" pad="2"/>
<contactref element="C6" pad="1"/>
<contactref element="IC3" pad="4"/>
<contactref element="C11" pad="-"/>
<contactref element="C10" pad="-"/>
<polygon width="0.4064" layer="1" thermals="no" rank="2">
<vertex x="93.472" y="4.826"/>
<vertex x="8.382" y="4.826"/>
<vertex x="8.128" y="68.834"/>
<vertex x="93.218" y="68.834"/>
</polygon>
<polygon width="0.254" layer="16" thermals="no" rank="4">
<vertex x="6.604" y="69.088"/>
<vertex x="93.726" y="69.342"/>
<vertex x="93.472" y="4.826"/>
<vertex x="9.144" y="4.572"/>
</polygon>
<via x="45.974" y="30.226" extent="1-16" drill="0.6"/>
<via x="44.958" y="30.226" extent="1-16" drill="0.6"/>
<via x="43.942" y="30.226" extent="1-16" drill="0.6"/>
<via x="42.672" y="30.226" extent="1-16" drill="0.6"/>
<via x="41.402" y="30.226" extent="1-16" drill="0.6"/>
<via x="40.386" y="30.734" extent="1-16" drill="0.6"/>
<via x="40.513" y="31.877" extent="1-16" drill="0.6"/>
<via x="40.513" y="33.02" extent="1-16" drill="0.6"/>
<via x="40.513" y="34.29" extent="1-16" drill="0.6"/>
<via x="40.386" y="35.56" extent="1-16" drill="0.6"/>
<via x="40.767" y="36.83" extent="1-16" drill="0.6"/>
<via x="40.767" y="38.1" extent="1-16" drill="0.6"/>
<via x="40.767" y="39.37" extent="1-16" drill="0.6"/>
<via x="43.942" y="40.64" extent="1-16" drill="0.6"/>
<via x="45.212" y="40.64" extent="1-16" drill="0.6"/>
<via x="45.212" y="41.91" extent="1-16" drill="0.6"/>
<via x="45.212" y="43.18" extent="1-16" drill="0.6"/>
<via x="45.974" y="29.21" extent="1-16" drill="0.6"/>
<via x="45.974" y="28.194" extent="1-16" drill="0.6"/>
<via x="47.244" y="27.051" extent="1-16" drill="0.6"/>
<via x="49.53" y="25.654" extent="1-16" drill="0.6"/>
<via x="49.53" y="24.13" extent="1-16" drill="0.6"/>
<via x="45.212" y="44.45" extent="1-16" drill="0.6"/>
<via x="45.212" y="45.72" extent="1-16" drill="0.6"/>
<via x="45.212" y="48.26" extent="1-16" drill="0.6"/>
<via x="43.688" y="52.832" extent="1-16" drill="0.6"/>
<via x="41.402" y="50.8" extent="1-16" drill="0.6"/>
<via x="33.782" y="45.847" extent="1-16" drill="0.6"/>
<via x="33.782" y="44.704" extent="1-16" drill="0.6"/>
<via x="46.482" y="41.91" extent="1-16" drill="0.6"/>
<via x="46.482" y="43.18" extent="1-16" drill="0.6"/>
<via x="58.928" y="50.8" extent="1-16" drill="0.6"/>
<via x="35.052" y="46.99" extent="1-16" drill="0.6"/>
<via x="35.052" y="48.26" extent="1-16" drill="0.6"/>
<via x="35.052" y="49.53" extent="1-16" drill="0.6"/>
<via x="35.052" y="50.8" extent="1-16" drill="0.6"/>
<via x="37.592" y="50.8" extent="1-16" drill="0.6"/>
<via x="38.862" y="50.8" extent="1-16" drill="0.6"/>
<via x="36.195" y="33.655" extent="1-16" drill="0.6"/>
<via x="46.482" y="45.72" extent="1-16" drill="0.6"/>
<via x="46.482" y="46.99" extent="1-16" drill="0.6"/>
<via x="46.482" y="48.26" extent="1-16" drill="0.6"/>
<contactref element="IC5" pad="2"/>
<contactref element="C13" pad="2"/>
<contactref element="LED2" pad="K"/>
<via x="49.53" y="22.479" extent="1-16" drill="0.6"/>
<wire x1="37.592" y1="20.157" x2="37.592" y2="15.24" width="0.254" layer="16"/>
<via x="51.562" y="21.59" extent="1-16" drill="0.6"/>
<via x="39.624" y="20.955" extent="1-16" drill="0.6"/>
<via x="35.306" y="29.464" extent="1-16" drill="0.6"/>
<via x="36.195" y="32.131" extent="1-16" drill="0.6"/>
<contactref element="C16" pad="-"/>
<contactref element="C17" pad="-"/>
<contactref element="C18" pad="-"/>
<via x="41.783" y="27.94" extent="1-16" drill="0.6"/>
<via x="50.419" y="51.181" extent="1-16" drill="0.6"/>
<via x="34.0995" y="42.1005" extent="1-16" drill="0.6"/>
<via x="49.53" y="21.209" extent="1-16" drill="0.6"/>
<wire x1="37.592" y1="50.002" x2="37.592" y2="44.704" width="0.254" layer="16"/>
<via x="35.941" y="41.656" extent="1-16" drill="0.6"/>
<wire x1="37.846" y1="21.082" x2="38.989" y2="21.082" width="0.3048" layer="16"/>
<wire x1="37.592" y1="20.157" x2="37.592" y2="20.828" width="0.4064" layer="16"/>
<wire x1="37.592" y1="20.828" x2="37.846" y2="21.082" width="0.3048" layer="16"/>
<wire x1="41.656" y1="18.288" x2="41.656" y2="22.098" width="0.3048" layer="16"/>
<via x="37.592" y="25.273" extent="1-16" drill="0.6"/>
<contactref element="IC8" pad="3"/>
<contactref element="C19" pad="1"/>
<contactref element="C20" pad="1"/>
<via x="41.275" y="53.34" extent="1-16" drill="0.6"/>
<via x="40.132" y="50.8" extent="1-16" drill="0.6"/>
<via x="42.672" y="13.462" extent="1-16" drill="0.6"/>
<via x="40.005" y="17.526" extent="1-16" drill="0.6"/>
<via x="51.435" y="26.416" extent="1-16" drill="0.6"/>
<via x="40.005" y="48.387" extent="1-16" drill="0.6"/>
<via x="42.672" y="40.64" extent="1-16" drill="0.6"/>
<via x="41.402" y="40.64" extent="1-16" drill="0.6"/>
<via x="33.782" y="36.957" extent="1-16" drill="0.6"/>
<via x="34.036" y="22.352" extent="1-16" drill="0.6"/>
<contactref element="IC11" pad="4"/>
<contactref element="C14" pad="2"/>
<contactref element="C3" pad="2"/>
<contactref element="C15" pad="2"/>
<contactref element="C28" pad="-"/>
<via x="43.434" y="43.942" extent="1-16" drill="0.6"/>
<via x="43.942" y="16.256" extent="1-16" drill="0.6"/>
<via x="35.052" y="25.654" extent="1-16" drill="0.6"/>
<via x="65.659" y="22.733" extent="1-16" drill="0.6"/>
<via x="47.625" y="21.971" extent="1-16" drill="0.6"/>
<via x="63.627" y="42.291" extent="1-16" drill="0.6"/>
<via x="63.627" y="21.971" extent="1-16" drill="0.6"/>
<via x="51.435" y="25.019" extent="1-16" drill="0.6"/>
<via x="47.625" y="24.511" extent="1-16" drill="0.6"/>
<via x="43.688" y="12.446" extent="1-16" drill="0.6"/>
<via x="36.322" y="9.906" extent="1-16" drill="0.6"/>
<via x="51.816" y="14.732" extent="1-16" drill="0.6"/>
<via x="41.148" y="13.462" extent="1-16" drill="0.6"/>
<via x="50.8" y="11.938" extent="1-16" drill="0.6"/>
<via x="44.196" y="9.906" extent="1-16" drill="0.6"/>
<via x="43.942" y="14.986" extent="1-16" drill="0.6"/>
<via x="46.99" y="13.208" extent="1-16" drill="0.6"/>
<via x="48.768" y="18.288" extent="1-16" drill="0.6"/>
<via x="60.198" y="10.414" extent="1-16" drill="0.6"/>
<via x="51.562" y="23.622" extent="1-16" drill="0.6"/>
<via x="34.036" y="20.828" extent="1-16" drill="0.6"/>
<via x="34.036" y="19.304" extent="1-16" drill="0.6"/>
<via x="34.036" y="17.78" extent="1-16" drill="0.6"/>
<via x="32.004" y="22.352" extent="1-16" drill="0.6"/>
<via x="32.004" y="20.828" extent="1-16" drill="0.6"/>
<via x="32.004" y="19.304" extent="1-16" drill="0.6"/>
<via x="32.004" y="17.78" extent="1-16" drill="0.6"/>
<via x="31.75" y="23.876" extent="1-16" drill="0.6"/>
<via x="31.75" y="25.654" extent="1-16" drill="0.6"/>
<via x="30.734" y="33.02" extent="1-16" drill="0.6"/>
<via x="37.084" y="28.702" extent="1-16" drill="0.6"/>
<via x="37.338" y="26.924" extent="1-16" drill="0.6"/>
<via x="32.004" y="15.748" extent="1-16" drill="0.6"/>
<via x="32.766" y="14.732" extent="1-16" drill="0.6"/>
<via x="29.718" y="14.986" extent="1-16" drill="0.6"/>
<via x="28.956" y="17.78" extent="1-16" drill="0.6"/>
<via x="28.956" y="19.304" extent="1-16" drill="0.6"/>
<via x="28.956" y="20.828" extent="1-16" drill="0.6"/>
<via x="28.956" y="22.352" extent="1-16" drill="0.6"/>
<via x="28.956" y="23.876" extent="1-16" drill="0.6"/>
<via x="28.956" y="25.654" extent="1-16" drill="0.6"/>
<via x="29.21" y="27.432" extent="1-16" drill="0.6"/>
<via x="30.734" y="30.226" extent="1-16" drill="0.6"/>
<via x="31.242" y="37.338" extent="1-16" drill="0.6"/>
<via x="48.514" y="17.272" extent="1-16" drill="0.6"/>
<via x="47.244" y="17.272" extent="1-16" drill="0.6"/>
<via x="45.974" y="17.272" extent="1-16" drill="0.6"/>
<via x="44.958" y="17.272" extent="1-16" drill="0.6"/>
<via x="64.77" y="7.62" extent="1-16" drill="0.6"/>
<via x="68.072" y="10.414" extent="1-16" drill="0.6"/>
<via x="75.692" y="7.366" extent="1-16" drill="0.6"/>
<via x="70.104" y="7.366" extent="1-16" drill="0.6"/>
<via x="76.2" y="10.414" extent="1-16" drill="0.6"/>
<via x="72.39" y="10.414" extent="1-16" drill="0.6"/>
<via x="33.782" y="7.874" extent="1-16" drill="0.6"/>
<via x="20.574" y="6.35" extent="1-16" drill="0.6"/>
<via x="38.862" y="38.1" extent="1-16" drill="0.6"/>
<via x="51.562" y="9.906" extent="1-16" drill="0.6"/>
<via x="20.574" y="14.732" extent="1-16" drill="0.6"/>
<via x="34.798" y="13.97" extent="1-16" drill="0.6"/>
<via x="36.83" y="13.462" extent="1-16" drill="0.6"/>
<via x="38.608" y="13.208" extent="1-16" drill="0.6"/>
<via x="39.624" y="13.208" extent="1-16" drill="0.6"/>
<contactref element="Q2" pad="2"/>
<contactref element="R19" pad="2"/>
<via x="71.882" y="27.94" extent="1-16" drill="3.2512"/>
<via x="71.882" y="43.18" extent="1-16" drill="3.2512"/>
<via x="16.002" y="43.18" extent="1-16" drill="3.2512"/>
<via x="16.002" y="27.94" extent="1-16" drill="3.2512"/>
<via x="26.162" y="36.068" extent="1-16" drill="0.6"/>
<via x="26.162" y="34.036" extent="1-16" drill="0.6"/>
<via x="26.162" y="30.48" extent="1-16" drill="0.6"/>
<via x="26.162" y="25.654" extent="1-16" drill="0.6"/>
<via x="19.558" y="36.576" extent="1-16" drill="0.6"/>
<via x="26.162" y="22.86" extent="1-16" drill="0.6"/>
<via x="26.162" y="20.32" extent="1-16" drill="0.6"/>
<via x="26.162" y="17.78" extent="1-16" drill="0.6"/>
<via x="26.162" y="15.24" extent="1-16" drill="0.6"/>
<via x="26.162" y="12.7" extent="1-16" drill="0.6"/>
<via x="26.416" y="9.652" extent="1-16" drill="0.6"/>
<via x="29.718" y="7.874" extent="1-16" drill="0.6"/>
<via x="21.59" y="39.624" extent="1-16" drill="0.6"/>
<via x="26.162" y="45.212" extent="1-16" drill="0.6"/>
<via x="63.754" y="25.908" extent="1-16" drill="0.6"/>
<via x="64.77" y="18.288" extent="1-16" drill="0.6"/>
<via x="65.024" y="26.162" extent="1-16" drill="0.6"/>
<via x="67.564" y="19.05" extent="1-16" drill="0.6"/>
<via x="61.214" y="39.878" extent="1-16" drill="0.6"/>
<via x="48.006" y="43.688" extent="1-16" drill="0.6"/>
<via x="61.214" y="41.656" extent="1-16" drill="0.6"/>
<via x="61.468" y="43.688" extent="1-16" drill="0.6"/>
<via x="56.896" y="46.482" extent="1-16" drill="0.6"/>
<via x="56.134" y="51.054" extent="1-16" drill="0.6"/>
<via x="49.53" y="43.688" extent="1-16" drill="0.6"/>
<via x="57.912" y="7.874" extent="1-16" drill="0.6"/>
<via x="60.96" y="13.97" extent="1-16" drill="0.6"/>
<via x="63.246" y="15.748" extent="1-16" drill="0.6"/>
<via x="70.612" y="12.7" extent="1-16" drill="0.6"/>
<via x="73.152" y="12.7" extent="1-16" drill="0.6"/>
<via x="75.692" y="12.7" extent="1-16" drill="0.6"/>
<via x="65.532" y="20.574" extent="1-16" drill="0.6"/>
<via x="68.072" y="22.86" extent="1-16" drill="0.6"/>
<via x="68.072" y="25.4" extent="1-16" drill="0.6"/>
<via x="68.072" y="27.94" extent="1-16" drill="0.6"/>
<via x="68.072" y="30.48" extent="1-16" drill="0.6"/>
<via x="68.072" y="33.02" extent="1-16" drill="0.6"/>
<via x="68.072" y="35.56" extent="1-16" drill="0.6"/>
<via x="68.072" y="38.1" extent="1-16" drill="0.6"/>
<via x="68.072" y="40.64" extent="1-16" drill="0.6"/>
<via x="68.072" y="43.18" extent="1-16" drill="0.6"/>
<via x="68.072" y="45.72" extent="1-16" drill="0.6"/>
<via x="70.612" y="20.32" extent="1-16" drill="0.6"/>
<via x="73.152" y="20.32" extent="1-16" drill="0.6"/>
<via x="75.692" y="20.32" extent="1-16" drill="0.6"/>
<via x="78.232" y="20.32" extent="1-16" drill="0.6"/>
<via x="80.772" y="20.32" extent="1-16" drill="0.6"/>
<via x="83.312" y="20.32" extent="1-16" drill="0.6"/>
<via x="85.852" y="20.32" extent="1-16" drill="0.6"/>
<via x="85.852" y="17.78" extent="1-16" drill="0.6"/>
<via x="83.312" y="17.78" extent="1-16" drill="0.6"/>
<via x="80.772" y="17.78" extent="1-16" drill="0.6"/>
<via x="78.232" y="17.78" extent="1-16" drill="0.6"/>
<via x="75.692" y="17.78" extent="1-16" drill="0.6"/>
<via x="73.152" y="17.78" extent="1-16" drill="0.6"/>
<via x="70.612" y="17.78" extent="1-16" drill="0.6"/>
<via x="68.072" y="48.26" extent="1-16" drill="0.6"/>
<via x="68.072" y="50.8" extent="1-16" drill="0.6"/>
<via x="68.072" y="53.34" extent="1-16" drill="0.6"/>
<via x="68.072" y="55.88" extent="1-16" drill="0.6"/>
<via x="65.532" y="53.34" extent="1-16" drill="0.6"/>
<via x="65.532" y="50.8" extent="1-16" drill="0.6"/>
<via x="42.672" y="53.34" extent="1-16" drill="0.6"/>
<via x="40.132" y="53.34" extent="1-16" drill="0.6"/>
<via x="37.592" y="53.34" extent="1-16" drill="0.6"/>
<via x="35.052" y="53.34" extent="1-16" drill="0.6"/>
<via x="32.512" y="53.34" extent="1-16" drill="0.6"/>
<via x="41.148" y="56.388" extent="1-16" drill="0.6"/>
<via x="45.212" y="53.34" extent="1-16" drill="0.6"/>
<via x="56.896" y="54.61" extent="1-16" drill="0.6"/>
<via x="59.182" y="58.42" extent="1-16" drill="0.6"/>
<via x="55.372" y="58.42" extent="1-16" drill="0.6"/>
<via x="76.962" y="57.15" extent="1-16" drill="0.6"/>
<via x="74.422" y="57.15" extent="1-16" drill="0.6"/>
<via x="71.882" y="57.15" extent="1-16" drill="0.6"/>
<via x="69.342" y="57.15" extent="1-16" drill="0.6"/>
<via x="83.312" y="59.69" extent="1-16" drill="0.6"/>
<via x="79.502" y="64.77" extent="1-16" drill="0.6"/>
<via x="90.932" y="62.23" extent="1-16" drill="0.6"/>
<via x="75.692" y="64.77" extent="1-16" drill="0.6"/>
<via x="59.182" y="66.04" extent="1-16" drill="0.6"/>
<via x="52.832" y="66.04" extent="1-16" drill="0.6"/>
<via x="55.372" y="66.04" extent="1-16" drill="0.6"/>
<via x="50.292" y="63.5" extent="1-16" drill="0.6"/>
<via x="51.562" y="63.5" extent="1-16" drill="0.6"/>
<via x="45.212" y="62.23" extent="1-16" drill="0.6"/>
<via x="42.672" y="62.23" extent="1-16" drill="0.6"/>
<via x="40.132" y="62.23" extent="1-16" drill="0.6"/>
<via x="37.592" y="62.23" extent="1-16" drill="0.6"/>
<via x="35.052" y="62.23" extent="1-16" drill="0.6"/>
<via x="32.512" y="62.23" extent="1-16" drill="0.6"/>
<via x="29.972" y="62.23" extent="1-16" drill="0.6"/>
<via x="27.432" y="62.23" extent="1-16" drill="0.6"/>
<via x="24.892" y="62.23" extent="1-16" drill="0.6"/>
<via x="22.352" y="62.23" extent="1-16" drill="0.6"/>
<via x="22.352" y="57.15" extent="1-16" drill="0.6"/>
<via x="10.922" y="6.35" extent="1-16" drill="0.6"/>
<via x="92.202" y="6.35" extent="1-16" drill="0.6"/>
<via x="92.202" y="66.04" extent="1-16" drill="0.6"/>
<via x="10.922" y="35.56" extent="1-16" drill="0.6"/>
<via x="26.162" y="39.624" extent="1-16" drill="0.6"/>
<via x="28.448" y="33.02" extent="1-16" drill="0.6"/>
<via x="28.448" y="30.734" extent="1-16" drill="0.6"/>
<via x="33.782" y="38.1" extent="1-16" drill="0.6"/>
<via x="89.662" y="55.88" extent="1-16" drill="0.6"/>
<via x="78.486" y="55.118" extent="1-16" drill="0.6"/>
<via x="87.63" y="57.404" extent="1-16" drill="0.6"/>
<via x="16.002" y="51.562" extent="1-16" drill="0.6"/>
<via x="81.026" y="24.384" extent="1-16" drill="0.6"/>
<via x="85.598" y="6.858" extent="1-16" drill="0.6"/>
<via x="20.574" y="21.59" extent="1-16" drill="0.6"/>
<via x="15.494" y="13.208" extent="1-16" drill="0.6"/>
<via x="24.13" y="34.036" extent="1-16" drill="0.6"/>
<via x="23.876" y="22.86" extent="1-16" drill="0.6"/>
<via x="21.59" y="45.212" extent="1-16" drill="0.6"/>
<via x="26.416" y="49.022" extent="1-16" drill="0.6"/>
<via x="25.4" y="54.864" extent="1-16" drill="0.6"/>
<via x="28.956" y="55.626" extent="1-16" drill="0.6"/>
<via x="72.136" y="50.038" extent="1-16" drill="0.6"/>
<via x="73.914" y="39.878" extent="1-16" drill="0.6"/>
<via x="73.914" y="31.242" extent="1-16" drill="0.6"/>
<contactref element="C27" pad="2"/>
<contactref element="JP13" pad="2"/>
<contactref element="C30" pad="2"/>
<via x="73.66" y="53.848" extent="1-16" drill="0.6"/>
<via x="92.202" y="56.642" extent="1-16" drill="0.6"/>
<via x="89.916" y="24.638" extent="1-16" drill="0.6"/>
<via x="76.708" y="35.052" extent="1-16" drill="0.6"/>
<via x="73.914" y="35.306" extent="1-16" drill="0.6"/>
<via x="73.914" y="46.736" extent="1-16" drill="0.6"/>
<via x="70.358" y="53.086" extent="1-16" drill="0.6"/>
<via x="73.914" y="25.908" extent="1-16" drill="0.6"/>
<via x="77.47" y="23.114" extent="1-16" drill="0.6"/>
<via x="77.47" y="28.194" extent="1-16" drill="0.6"/>
<via x="82.55" y="27.432" extent="1-16" drill="0.6"/>
<via x="86.106" y="28.448" extent="1-16" drill="0.6"/>
<via x="90.932" y="28.448" extent="1-16" drill="0.6"/>
<via x="86.106" y="31.496" extent="1-16" drill="0.6"/>
<via x="79.502" y="31.75" extent="1-16" drill="0.6"/>
<via x="91.948" y="31.242" extent="1-16" drill="0.6"/>
<via x="55.88" y="12.192" extent="1-16" drill="0.6"/>
<via x="57.912" y="11.43" extent="1-16" drill="0.6"/>
<via x="65.532" y="27.94" extent="1-16" drill="0.6"/>
<via x="64.77" y="24.638" extent="1-16" drill="0.6"/>
<via x="49.022" y="54.356" extent="1-16" drill="0.6"/>
<via x="45.212" y="56.388" extent="1-16" drill="0.6"/>
<via x="51.816" y="54.102" extent="1-16" drill="0.6"/>
<via x="51.562" y="61.214" extent="1-16" drill="0.6"/>
<via x="49.022" y="61.214" extent="1-16" drill="0.6"/>
<via x="38.1" y="59.69" extent="1-16" drill="0.6"/>
<via x="33.782" y="56.388" extent="1-16" drill="0.6"/>
<via x="10.922" y="51.562" extent="1-16" drill="0.6"/>
<via x="10.922" y="20.066" extent="1-16" drill="0.6"/>
<via x="69.342" y="67.056" extent="1-16" drill="0.6"/>
<via x="64.262" y="67.056" extent="1-16" drill="0.6"/>
<via x="85.852" y="67.31" extent="1-16" drill="0.6"/>
<via x="21.59" y="51.562" extent="1-16" drill="0.6"/>
<via x="12.7" y="67.056" extent="1-16" drill="0.6"/>
<via x="10.922" y="61.722" extent="1-16" drill="0.6"/>
<via x="77.47" y="67.056" extent="1-16" drill="0.6"/>
<via x="46.228" y="65.786" extent="1-16" drill="0.6"/>
<contactref element="JP10" pad="5"/>
<contactref element="JP11" pad="1"/>
<contactref element="JP7" pad="2"/>
<contactref element="JP6" pad="7"/>
<contactref element="JP14" pad="1"/>
<contactref element="JP1" pad="3"/>
<contactref element="JP1" pad="4"/>
<contactref element="JP8" pad="6"/>
<contactref element="JP8" pad="5"/>
<via x="49.657" y="27.178" extent="1-16" drill="0.6"/>
<via x="48.514" y="26.543" extent="1-16" drill="0.6"/>
<via x="46.736" y="44.196" extent="1-16" drill="0.6"/>
<contactref element="C21" pad="1"/>
<contactref element="C22" pad="1"/>
<contactref element="IC2" pad="2"/>
<contactref element="IC4" pad="2"/>
<contactref element="C23" pad="1"/>
<contactref element="C26" pad="1"/>
<contactref element="IC6" pad="2"/>
<contactref element="C29" pad="1"/>
<via x="19.304" y="51.562" extent="1-16" drill="0.6"/>
<via x="19.304" y="45.212" extent="1-16" drill="0.6"/>
<via x="19.304" y="39.624" extent="1-16" drill="0.6"/>
<via x="24.13" y="36.068" extent="1-16" drill="0.6"/>
<via x="22.352" y="34.29" extent="1-16" drill="0.6"/>
<via x="24.13" y="39.624" extent="1-16" drill="0.6"/>
<via x="24.13" y="45.212" extent="1-16" drill="0.6"/>
<via x="29.21" y="51.816" extent="1-16" drill="0.6"/>
<via x="26.416" y="52.832" extent="1-16" drill="0.6"/>
<via x="51.562" y="19.812" extent="1-16" drill="0.6"/>
<via x="49.022" y="14.732" extent="1-16" drill="0.6"/>
<via x="46.99" y="9.906" extent="1-16" drill="0.6"/>
<contactref element="C31" pad="-"/>
<via x="54.61" y="19.05" extent="1-16" drill="0.6"/>
<via x="58.674" y="56.134" extent="1-16" drill="0.6"/>
<via x="63.5" y="52.832" extent="1-16" drill="0.6"/>
<via x="30.2895" y="41.3385" extent="1-16" drill="0.6"/>
<via x="28.7655" y="45.1485" extent="1-16" drill="0.6"/>
<via x="31.8135" y="45.1485" extent="1-16" drill="0.6"/>
<via x="23.876" y="17.78" extent="1-16" drill="0.6"/>
<via x="31.75" y="28.194" extent="1-16" drill="0.6"/>
<via x="23.876" y="12.7" extent="1-16" drill="0.6"/>
<via x="24.13" y="27.94" extent="1-16" drill="0.6"/>
<via x="24.13" y="30.48" extent="1-16" drill="0.6"/>
<via x="36.83" y="36.068" extent="1-16" drill="0.6"/>
<via x="61.214" y="61.214" extent="1-16" drill="0.6"/>
<via x="60.706" y="63.5" extent="1-16" drill="0.6"/>
<via x="77.47" y="6.096" extent="1-16" drill="0.6"/>
<via x="82.55" y="13.208" extent="1-16" drill="0.6"/>
<via x="65.278" y="11.176" extent="1-16" drill="0.6"/>
<via x="66.04" y="12.954" extent="1-16" drill="0.6"/>
<via x="62.23" y="7.874" extent="1-16" drill="0.6"/>
<contactref element="C32" pad="2"/>
<contactref element="C33" pad="1"/>
<contactref element="C34" pad="1"/>
<contactref element="IC7" pad="3"/>
<contactref element="C35" pad="1"/>
<contactref element="C36" pad="1"/>
<via x="16.002" y="56.642" extent="1-16" drill="0.6"/>
<via x="16.002" y="55.372" extent="1-16" drill="0.6"/>
<via x="22.606" y="55.372" extent="1-16" drill="0.6"/>
<via x="21.336" y="57.404" extent="1-16" drill="0.6"/>
<via x="86.614" y="23.114" extent="1-16" drill="0.6"/>
<via x="73.152" y="22.606" extent="1-16" drill="0.6"/>
<via x="48.768" y="19.558" extent="1-16" drill="0.6"/>
<via x="36.322" y="50.8" extent="1-16" drill="0.6"/>
<via x="41.656" y="20.193" extent="1-16" drill="0.6"/>
<via x="39.497" y="19.812" extent="1-16" drill="0.6"/>
<contactref element="IC9" pad="3"/>
<contactref element="C37" pad="1"/>
<contactref element="C38" pad="1"/>
<via x="39.751" y="16.256" extent="1-16" drill="0.6"/>
<via x="42.291" y="17.78" extent="1-16" drill="0.6"/>
<via x="45.212" y="39.624" extent="1-16" drill="0.6"/>
<via x="45.72" y="38.608" extent="1-16" drill="0.6"/>
<via x="53.848" y="16.002" extent="1-16" drill="0.6"/>
<via x="38.354" y="7.874" extent="1-16" drill="0.6"/>
<via x="44.196" y="7.874" extent="1-16" drill="0.6"/>
<via x="51.054" y="7.874" extent="1-16" drill="0.6"/>
<via x="54.102" y="42.164" extent="1-16" drill="0.6"/>
<via x="55.88" y="40.64" extent="1-16" drill="0.6"/>
<via x="61.722" y="50.038" extent="1-16" drill="0.6"/>
<via x="56.896" y="27.432" extent="1-16" drill="0.6"/>
<via x="56.134" y="26.67" extent="1-16" drill="0.6"/>
<via x="58.42" y="25.146" extent="1-16" drill="0.6"/>
<via x="57.912" y="31.75" extent="1-16" drill="0.6"/>
<via x="59.182" y="31.75" extent="1-16" drill="0.6"/>
<via x="59.69" y="34.544" extent="1-16" drill="0.6"/>
<via x="60.452" y="36.322" extent="1-16" drill="0.6"/>
<via x="60.96" y="37.846" extent="1-16" drill="0.6"/>
<via x="58.674" y="18.288" extent="1-16" drill="0.6"/>
<via x="60.96" y="18.288" extent="1-16" drill="0.6"/>
<via x="63.246" y="18.288" extent="1-16" drill="0.6"/>
<via x="60.452" y="23.114" extent="1-16" drill="0.6"/>
<via x="46.228" y="50.8" extent="1-16" drill="0.6"/>
<via x="46.228" y="52.07" extent="1-16" drill="0.6"/>
<via x="46.228" y="49.53" extent="1-16" drill="0.6"/>
<via x="53.594" y="21.336" extent="1-16" drill="0.6"/>
<via x="54.61" y="21.336" extent="1-16" drill="0.6"/>
<via x="58.42" y="26.416" extent="1-16" drill="0.6"/>
<via x="58.42" y="22.86" extent="1-16" drill="0.6"/>
<via x="54.61" y="31.496" extent="1-16" drill="0.6"/>
<wire x1="54.834" y1="30.439" x2="54.834" y2="31.018" width="0.3048" layer="16"/>
<via x="42.164" y="37.338" extent="1-16" drill="0.6"/>
<via x="43.942" y="36.83" extent="1-16" drill="0.6"/>
<via x="44.958" y="37.084" extent="1-16" drill="0.6"/>
<contactref element="IC10" pad="3"/>
<contactref element="C24" pad="1"/>
<via x="87.122" y="44.704" extent="1-16" drill="0.6"/>
<via x="92.456" y="44.704" extent="1-16" drill="0.6"/>
<via x="80.264" y="44.704" extent="1-16" drill="0.6"/>
<via x="84.836" y="37.338" extent="1-16" drill="0.6"/>
<via x="92.202" y="37.846" extent="1-16" drill="0.6"/>
<via x="87.63" y="37.592" extent="1-16" drill="0.6"/>
<via x="86.106" y="34.544" extent="1-16" drill="0.6"/>
<via x="63.627" y="38.227" extent="1-16" drill="0.6"/>
<via x="63.627" y="35.179" extent="1-16" drill="0.6"/>
<via x="63.627" y="31.623" extent="1-16" drill="0.6"/>
<via x="61.087" y="31.623" extent="1-16" drill="0.6"/>
<via x="63.627" y="28.067" extent="1-16" drill="0.6"/>
<via x="61.849" y="28.067" extent="1-16" drill="0.6"/>
<via x="63.627" y="48.133" extent="1-16" drill="0.6"/>
<via x="61.722" y="46.228" extent="1-16" drill="0.6"/>
<via x="51.562" y="46.99" extent="1-16" drill="0.6"/>
<via x="53.594" y="47.244" extent="1-16" drill="0.6"/>
<via x="57.912" y="42.926" extent="1-16" drill="0.6"/>
<via x="75.438" y="55.372" extent="1-16" drill="0.6"/>
<wire x1="54.61" y1="31.496" x2="54.834" y2="31.272" width="0.8128" layer="16"/>
<wire x1="54.834" y1="31.272" x2="54.834" y2="31.018" width="0.8128" layer="16"/>
<polygon width="0.254" layer="16" thermals="no" rank="2">
<vertex x="54.356" y="30.48"/>
<vertex x="54.356" y="30.988"/>
<vertex x="55.372" y="30.988"/>
<vertex x="55.372" y="30.48"/>
</polygon>
<wire x1="54.61" y1="31.496" x2="54.61" y2="30.734" width="0.8128" layer="1"/>
<wire x1="54.61" y1="30.734" x2="54.864" y2="30.48" width="0.254" layer="1"/>
<wire x1="54.864" y1="30.48" x2="57.404" y2="30.48" width="0.254" layer="1"/>
<wire x1="57.404" y1="30.48" x2="57.912" y2="31.75" width="0.254" layer="1"/>
<contactref element="R8" pad="1"/>
<via x="75.819" y="43.307" extent="1-16" drill="0.6"/>
<via x="75.819" y="51.689" extent="1-16" drill="0.6"/>
<via x="75.819" y="38.989" extent="1-16" drill="0.6"/>
<via x="77.597" y="50.927" extent="1-16" drill="0.6"/>
<via x="77.597" y="46.101" extent="1-16" drill="0.6"/>
<via x="76.962" y="53.848" extent="1-16" drill="0.6"/>
<via x="24.13" y="51.562" extent="1-16" drill="0.6"/>
</signal>
<signal name="+5V">
<contactref element="IC1" pad="5"/>
<contactref element="C2" pad="1"/>
<contactref element="C10" pad="+"/>
<wire x1="36.642" y1="43.6" x2="35.052" y2="43.6" width="0.4064" layer="16"/>
<contactref element="IC5" pad="5"/>
<contactref element="C13" pad="1"/>
<wire x1="38.542" y1="22.769" x2="38.542" y2="23.368" width="0.4064" layer="16"/>
<wire x1="38.774" y1="27.94" x2="38.774" y2="27.614" width="0.4064" layer="16"/>
<wire x1="38.1" y1="30.48" x2="38.774" y2="29.806" width="0.4064" layer="16"/>
<wire x1="38.774" y1="29.806" x2="38.774" y2="27.94" width="0.4064" layer="16"/>
<wire x1="38.542" y1="23.368" x2="38.774" y2="23.6" width="0.4064" layer="16"/>
<wire x1="38.774" y1="23.6" x2="38.774" y2="25.654" width="0.4064" layer="16"/>
<contactref element="C16" pad="+"/>
<wire x1="38.774" y1="25.654" x2="38.774" y2="27.94" width="0.4064" layer="16"/>
<wire x1="39.893" y1="25.654" x2="38.774" y2="25.654" width="0.4064" layer="16"/>
<wire x1="36.642" y1="42.89" x2="36.642" y2="43.6" width="0.4064" layer="16"/>
<contactref element="C19" pad="2"/>
<contactref element="IC8" pad="1"/>
<wire x1="43.622" y1="48.43" x2="44.722" y2="49.53" width="0.4064" layer="16"/>
<wire x1="44.722" y1="49.53" x2="44.958" y2="49.823" width="0.3048" layer="16"/>
<wire x1="35.052" y1="43.6" x2="35.052" y2="33.02" width="0.4064" layer="16"/>
<wire x1="35.052" y1="33.02" x2="33.543" y2="33.02" width="0.4064" layer="16"/>
<via x="38.1" y="30.48" extent="1-16" drill="0.6"/>
<wire x1="38.1" y1="30.48" x2="34.29" y2="30.48" width="0.4064" layer="1"/>
<via x="34.29" y="30.48" extent="1-16" drill="0.6"/>
<wire x1="34.29" y1="30.48" x2="34.29" y2="32.527" width="0.4064" layer="16"/>
<wire x1="34.29" y1="32.527" x2="33.543" y2="33.02" width="0.4064" layer="16"/>
<wire x1="36.642" y1="43.6" x2="36.554" y2="43.688" width="0.4064" layer="16"/>
<wire x1="36.554" y1="43.688" x2="32.766" y2="43.688" width="0.4064" layer="16"/>
<wire x1="32.766" y1="43.688" x2="32.766" y2="51.816" width="0.4064" layer="16"/>
<wire x1="32.766" y1="51.816" x2="43.258" y2="51.816" width="0.4064" layer="16"/>
<contactref element="IC2" pad="1"/>
<contactref element="C23" pad="2"/>
<contactref element="SJ2" pad="2"/>
<wire x1="33.543" y1="33.02" x2="32.6" y2="33.02" width="0.4064" layer="16"/>
<wire x1="32.6" y1="33.02" x2="31.33" y2="34.29" width="0.4064" layer="16"/>
<wire x1="31.33" y1="34.29" x2="31.33" y2="36.034" width="0.4064" layer="16"/>
<wire x1="31.33" y1="36.034" x2="31.176" y2="36.188" width="0.4064" layer="16"/>
<wire x1="31.176" y1="36.188" x2="32.237" y2="36.188" width="0.4064" layer="16"/>
<wire x1="32.237" y1="36.188" x2="32.512" y2="36.463" width="0.4064" layer="16"/>
<contactref element="C38" pad="2"/>
<contactref element="IC9" pad="1"/>
<wire x1="42.098" y1="14.902" x2="42.098" y2="16.278" width="0.4064" layer="16"/>
<wire x1="42.098" y1="16.278" x2="44.362" y2="18.542" width="0.4064" layer="16"/>
<wire x1="44.362" y1="18.542" x2="44.362" y2="21.424" width="0.4064" layer="16"/>
<wire x1="44.362" y1="21.424" x2="43.942" y2="21.844" width="0.4064" layer="16"/>
<wire x1="43.942" y1="21.844" x2="43.942" y2="23.114" width="0.4064" layer="16"/>
<wire x1="43.942" y1="23.114" x2="42.672" y2="24.384" width="0.4064" layer="16"/>
<wire x1="42.672" y1="24.384" x2="41.163" y2="24.384" width="0.4064" layer="16"/>
<wire x1="41.163" y1="24.384" x2="39.893" y2="25.654" width="0.4064" layer="16"/>
<wire x1="44.958" y1="49.823" x2="44.919" y2="49.784" width="0.4064" layer="16"/>
<wire x1="44.919" y1="49.784" x2="44.45" y2="49.784" width="0.4064" layer="16"/>
<wire x1="44.45" y1="49.784" x2="43.942" y2="50.292" width="0.4064" layer="16"/>
<wire x1="43.942" y1="50.292" x2="43.942" y2="51.132" width="0.4064" layer="16"/>
<wire x1="43.942" y1="51.132" x2="43.258" y2="51.816" width="0.4064" layer="16"/>
</signal>
<signal name="N$7">
<contactref element="D1" pad="K"/>
<contactref element="C4" pad="1"/>
<contactref element="R7" pad="1"/>
<contactref element="IC3" pad="2"/>
<wire x1="46.9138" y1="34.925" x2="48.934" y2="34.925" width="0.4064" layer="16"/>
<wire x1="43.942" y1="33.02" x2="43.942" y2="34.29" width="0.4064" layer="16"/>
<wire x1="43.942" y1="34.29" x2="44.577" y2="34.925" width="0.4064" layer="16"/>
<wire x1="44.577" y1="34.925" x2="46.9138" y2="34.925" width="0.4064" layer="16"/>
<wire x1="48.401" y1="31.75" x2="48.26" y2="31.838" width="0.4064" layer="16"/>
<wire x1="48.26" y1="31.838" x2="48.514" y2="32.258" width="0.4064" layer="16"/>
<wire x1="48.514" y1="32.258" x2="48.514" y2="32.688" width="0.4064" layer="16"/>
<wire x1="48.934" y1="33.108" x2="48.934" y2="34.925" width="0.4064" layer="16"/>
<wire x1="48.934" y1="33.108" x2="48.514" y2="32.688" width="0.4064" layer="16"/>
<wire x1="48.401" y1="31.75" x2="48.401" y2="29.235" width="0.4064" layer="16"/>
<wire x1="48.401" y1="29.235" x2="48.426" y2="29.21" width="0.4064" layer="16"/>
</signal>
<signal name="N$11">
<contactref element="IC3" pad="6"/>
<contactref element="R6" pad="1"/>
<contactref element="C4" pad="2"/>
<wire x1="50.126" y1="36.195" x2="52.1462" y2="36.195" width="0.4064" layer="16"/>
<wire x1="51.562" y1="31.33" x2="51.142" y2="31.496" width="0.4064" layer="16"/>
<wire x1="51.142" y1="31.496" x2="50.126" y2="31.496" width="0.6096" layer="16"/>
<wire x1="50.126" y1="31.496" x2="50.151" y2="31.75" width="0.8128" layer="16"/>
<wire x1="50.126" y1="36.195" x2="50.126" y2="31.979" width="0.4064" layer="16"/>
<wire x1="50.126" y1="31.979" x2="50.151" y2="31.75" width="0.4064" layer="16"/>
</signal>
<signal name="N$9">
<contactref element="R11" pad="2"/>
<contactref element="R12" pad="1"/>
<contactref element="C12" pad="1"/>
<wire x1="36.742" y1="18.669" x2="36.742" y2="17.399" width="0.4064" layer="16"/>
<wire x1="36.742" y1="17.399" x2="36.742" y2="16.129" width="0.4064" layer="16"/>
<contactref element="IC5" pad="4"/>
<wire x1="35.941" y1="22.449" x2="36.642" y2="22.769" width="0.4064" layer="16"/>
<wire x1="36.742" y1="18.669" x2="36.322" y2="18.669" width="0.4064" layer="16"/>
<wire x1="36.322" y1="18.669" x2="35.814" y2="19.177" width="0.4064" layer="16"/>
<wire x1="35.814" y1="19.177" x2="35.814" y2="22.322" width="0.4064" layer="16"/>
<wire x1="35.814" y1="22.322" x2="35.941" y2="22.449" width="0.4064" layer="16"/>
</signal>
<signal name="N$13">
<contactref element="R13" pad="2"/>
<contactref element="R14" pad="1"/>
<contactref element="IC5" pad="3"/>
<wire x1="36.642" y1="20.157" x2="36.642" y2="21.148" width="0.3048" layer="16"/>
<wire x1="36.642" y1="21.148" x2="37.338" y2="21.844" width="0.3048" layer="16"/>
<wire x1="37.338" y1="21.844" x2="37.338" y2="23.622" width="0.3048" layer="16"/>
<wire x1="37.338" y1="23.622" x2="36.83" y2="24.13" width="0.3048" layer="16"/>
<wire x1="36.83" y1="24.13" x2="35.902" y2="24.13" width="0.3048" layer="16"/>
<wire x1="40.806" y1="21.336" x2="40.552" y2="21.424" width="0.3048" layer="16"/>
<wire x1="40.552" y1="21.424" x2="40.132" y2="21.844" width="0.3048" layer="16"/>
<wire x1="40.132" y1="21.844" x2="37.338" y2="21.844" width="0.3048" layer="16"/>
</signal>
<signal name="N$15">
<contactref element="R12" pad="2"/>
<contactref element="R15" pad="2"/>
<contactref element="IC5" pad="1"/>
<contactref element="C12" pad="2"/>
<wire x1="38.442" y1="18.669" x2="38.442" y2="17.399" width="0.4064" layer="16"/>
<wire x1="38.442" y1="18.669" x2="40.425" y2="18.669" width="0.8128" layer="16"/>
<wire x1="40.425" y1="18.669" x2="40.806" y2="19.05" width="0.3048" layer="16"/>
<wire x1="38.442" y1="18.669" x2="38.542" y2="18.769" width="0.4064" layer="16"/>
<wire x1="38.542" y1="18.769" x2="38.542" y2="20.157" width="0.6096" layer="16"/>
</signal>
<signal name="DAC_2">
<contactref element="R13" pad="1"/>
<wire x1="67.31" y1="11.43" x2="63.119" y2="7.239" width="0.3048" layer="16"/>
<wire x1="63.119" y1="7.239" x2="62.992" y2="7.112" width="0.3048" layer="16"/>
<contactref element="JP3" pad="2"/>
<via x="67.31" y="11.43" extent="1-16" drill="0.6"/>
<wire x1="67.31" y1="11.43" x2="78.232" y2="11.43" width="0.4064" layer="1"/>
<wire x1="62.738" y1="6.858" x2="63.119" y2="7.239" width="0.4064" layer="16"/>
<contactref element="C33" pad="2"/>
<wire x1="33.02" y1="17.272" x2="33.02" y2="23.788" width="0.4064" layer="16"/>
<wire x1="33.02" y1="23.788" x2="33.86" y2="23.788" width="0.4064" layer="16"/>
<wire x1="33.86" y1="23.788" x2="34.202" y2="24.13" width="0.4064" layer="16"/>
<wire x1="62.738" y1="6.858" x2="29.21" y2="6.858" width="0.4064" layer="16"/>
<wire x1="29.21" y1="6.858" x2="28.702" y2="7.366" width="0.4064" layer="16"/>
<wire x1="28.702" y1="7.366" x2="28.702" y2="16.002" width="0.4064" layer="16"/>
<wire x1="28.702" y1="16.002" x2="29.464" y2="16.764" width="0.4064" layer="16"/>
<via x="29.464" y="16.764" extent="1-16" drill="0.6"/>
<wire x1="29.464" y1="16.764" x2="32.512" y2="16.764" width="0.4064" layer="1"/>
<via x="32.512" y="16.764" extent="1-16" drill="0.6"/>
<wire x1="32.512" y1="16.764" x2="33.02" y2="17.272" width="0.4064" layer="16"/>
</signal>
<signal name="N$18">
<contactref element="R14" pad="2"/>
<contactref element="R15" pad="1"/>
<contactref element="LED2" pad="A"/>
<wire x1="42.672" y1="22.86" x2="42.672" y2="21.502" width="0.8128" layer="16"/>
<wire x1="42.672" y1="21.502" x2="42.506" y2="21.336" width="0.3048" layer="16"/>
<wire x1="42.506" y1="21.336" x2="42.672" y2="21.336" width="0.8128" layer="16"/>
<wire x1="42.672" y1="21.336" x2="42.926" y2="21.082" width="0.8128" layer="16"/>
<wire x1="42.926" y1="21.082" x2="42.926" y2="19.47" width="0.8128" layer="16"/>
<wire x1="42.926" y1="19.47" x2="42.506" y2="19.05" width="0.8128" layer="16"/>
</signal>
<signal name="DAC_BIAS_REF">
<contactref element="IC8" pad="2"/>
<contactref element="C20" pad="2"/>
<wire x1="41.695" y1="45.085" x2="41.695" y2="46.951" width="0.4064" layer="16"/>
<wire x1="41.695" y1="46.951" x2="41.275" y2="46.951" width="0.4064" layer="16"/>
<wire x1="41.722" y1="48.43" x2="41.275" y2="47.983" width="0.4064" layer="16"/>
<wire x1="41.275" y1="47.983" x2="41.275" y2="46.951" width="0.4064" layer="16"/>
<contactref element="R1" pad="1"/>
<wire x1="41.275" y1="46.951" x2="40.005" y2="46.951" width="0.4064" layer="16"/>
</signal>
<signal name="+3V3">
<contactref element="IC11" pad="8"/>
<contactref element="C14" pad="1"/>
<contactref element="C28" pad="+"/>
<contactref element="IC4" pad="1"/>
<contactref element="SJ1" pad="2"/>
<wire x1="57.284" y1="26.096" x2="57.284" y2="26.638" width="0.4064" layer="16"/>
<wire x1="58.84" y1="28.194" x2="57.729" y2="28.194" width="0.4064" layer="16"/>
<wire x1="57.729" y1="28.194" x2="57.434" y2="28.489" width="0.4064" layer="16"/>
<wire x1="58.84" y1="28.194" x2="58.761396875" y2="27.71821875" width="0.4064" layer="16"/>
<wire x1="58.761396875" y1="27.71821875" x2="58.84" y2="27.505" width="0.4064" layer="16"/>
<wire x1="58.84" y1="27.505" x2="60.452" y2="26.147" width="0.4064" layer="16"/>
<wire x1="57.284" y1="26.096" x2="56.83" y2="26.096" width="0.3048" layer="16"/>
<wire x1="56.83" y1="26.096" x2="56.388" y2="25.654" width="0.3048" layer="16"/>
<wire x1="56.388" y1="25.654" x2="56.388" y2="22.948" width="0.3048" layer="16"/>
<wire x1="56.388" y1="22.948" x2="56.896" y2="22.44" width="0.3048" layer="16"/>
<wire x1="57.284" y1="26.638" x2="58.36421875" y2="27.71821875" width="0.4064" layer="16"/>
<wire x1="58.36421875" y1="27.71821875" x2="58.761396875" y2="27.71821875" width="0.4064" layer="16"/>
</signal>
<signal name="AGND">
<contactref element="IC11" pad="2"/>
<contactref element="C3" pad="1"/>
<wire x1="52.451" y1="16.129" x2="52.07" y2="15.748" width="0.3048" layer="16"/>
<wire x1="52.07" y1="15.748" x2="48.26" y2="15.748" width="0.3048" layer="16"/>
<contactref element="R9" pad="1"/>
<wire x1="48.26" y1="15.748" x2="47.078" y2="15.748" width="0.4064" layer="16"/>
<wire x1="56.15" y1="37.576" x2="56.15" y2="36.576" width="0.4064" layer="16"/>
<wire x1="56.15" y1="36.576" x2="56.404" y2="36.322" width="0.4064" layer="16"/>
<wire x1="54.834" y1="29.139" x2="55.809" y2="29.139" width="0.4064" layer="16"/>
<wire x1="55.809" y1="29.139" x2="56.134" y2="29.464" width="0.4064" layer="16"/>
<wire x1="56.134" y1="36.56" x2="56.15" y2="36.576" width="0.4064" layer="16"/>
<wire x1="54.834" y1="29.139" x2="55.697" y2="29.139" width="0.4064" layer="16"/>
<wire x1="55.697" y1="29.139" x2="55.88" y2="28.956" width="0.4064" layer="16"/>
<wire x1="55.88" y1="28.956" x2="55.88" y2="28.194" width="0.4064" layer="16"/>
<wire x1="55.88" y1="28.194" x2="55.118" y2="27.432" width="0.4064" layer="16"/>
<wire x1="55.118" y1="27.432" x2="53.086" y2="27.432" width="0.4064" layer="16"/>
<wire x1="53.086" y1="27.432" x2="52.578" y2="26.924" width="0.4064" layer="16"/>
<wire x1="52.578" y1="26.924" x2="52.578" y2="16.256" width="0.4064" layer="16"/>
<wire x1="52.578" y1="16.256" x2="52.451" y2="16.129" width="0.4064" layer="16"/>
<polygon width="0.254" layer="16" thermals="no" rank="3">
<vertex x="56.642" y="28.194"/>
<vertex x="46.99" y="28.194"/>
<vertex x="46.99" y="31.242"/>
<vertex x="41.402" y="31.242"/>
<vertex x="41.402" y="36.322"/>
<vertex x="48.514" y="36.322"/>
<vertex x="48.514" y="38.354"/>
<vertex x="56.896" y="38.354"/>
<vertex x="56.896" y="37.338"/>
<vertex x="56.642" y="37.338"/>
</polygon>
<polygon width="0.4064" layer="1">
<vertex x="56.896" y="31.242"/>
<vertex x="56.896" y="38.354"/>
<vertex x="54.356" y="38.354"/>
<vertex x="54.356" y="36.322"/>
<vertex x="41.402" y="36.322"/>
<vertex x="41.402" y="31.242"/>
<vertex x="46.99" y="31.242"/>
<vertex x="46.99" y="28.194"/>
<vertex x="55.88" y="28.194"/>
<vertex x="55.88" y="29.972"/>
<vertex x="53.594" y="29.972"/>
<vertex x="53.594" y="31.242"/>
</polygon>
<via x="41.91" y="31.75" extent="1-16" drill="0.6"/>
<via x="46.736" y="31.75" extent="1-16" drill="0.6"/>
<via x="44.958" y="35.814" extent="1-16" drill="0.6"/>
<contactref element="C6" pad="2"/>
<contactref element="IC3" pad="3"/>
<wire x1="48.387" y1="36.195" x2="46.9138" y2="36.195" width="0.4064" layer="16"/>
<wire x1="48.602" y1="38.862" x2="48.387" y2="39.37" width="0.4064" layer="16"/>
<wire x1="48.387" y1="39.37" x2="48.387" y2="36.195" width="0.4064" layer="16"/>
<contactref element="IC10" pad="2"/>
<via x="54.102" y="34.036" extent="1-16" drill="0.6"/>
<via x="56.134" y="31.75" extent="1-16" drill="0.6"/>
<via x="51.816" y="32.512" extent="1-16" drill="0.6"/>
<via x="49.276" y="35.814" extent="1-16" drill="0.6"/>
<via x="49.276" y="30.48" extent="1-16" drill="0.6"/>
<via x="47.244" y="28.448" extent="1-16" drill="0.6"/>
<via x="56.134" y="29.21" extent="1-16" drill="0.6"/>
<contactref element="R8" pad="2"/>
<contactref element="C7" pad="1"/>
<via x="55.118" y="37.846" extent="1-16" drill="0.6"/>
<via x="55.118" y="35.814" extent="1-16" drill="0.6"/>
<via x="54.102" y="32.766" extent="1-16" drill="0.6"/>
<via x="41.91" y="35.814" extent="1-16" drill="0.6"/>
</signal>
<signal name="N$4">
<contactref element="IC11" pad="1"/>
<contactref element="R16" pad="1"/>
<wire x1="50.546" y1="16.598" x2="50.546" y2="26.924" width="0.4064" layer="16"/>
<wire x1="50.546" y1="26.924" x2="52.07" y2="28.194" width="0.4064" layer="16"/>
<wire x1="54.793" y1="28.448" x2="54.834" y2="28.489" width="0.4064" layer="16"/>
<wire x1="52.07" y1="28.194" x2="54.356" y2="28.194" width="0.4064" layer="16"/>
<wire x1="54.356" y1="28.194" x2="54.651" y2="28.489" width="0.4064" layer="16"/>
<wire x1="54.651" y1="28.489" x2="54.834" y2="28.489" width="0.4064" layer="16"/>
</signal>
<signal name="SIG">
<contactref element="R16" pad="2"/>
<contactref element="C15" pad="1"/>
<contactref element="JP4" pad="2"/>
<wire x1="49.417" y1="13.208" x2="49.671" y2="13.462" width="0.4064" layer="16"/>
<wire x1="49.671" y1="13.462" x2="49.671" y2="14.023" width="0.4064" layer="16"/>
<wire x1="49.671" y1="14.023" x2="50.546" y2="14.898" width="0.4064" layer="16"/>
<wire x1="48.26" y1="11.43" x2="48.26" y2="12.051" width="0.4064" layer="16"/>
<wire x1="48.26" y1="12.051" x2="49.671" y2="13.462" width="0.4064" layer="16"/>
</signal>
<signal name="PGA_2">
<contactref element="IC11" pad="7"/>
<wire x1="61.214" y1="53.594" x2="66.04" y2="48.768" width="0.3048" layer="16"/>
<wire x1="61.214" y1="53.594" x2="54.61" y2="53.594" width="0.4064" layer="16"/>
<wire x1="54.61" y1="53.594" x2="52.832" y2="55.372" width="0.4064" layer="16"/>
<contactref element="JP2" pad="1"/>
<wire x1="52.832" y1="55.372" x2="52.832" y2="59.69" width="0.4064" layer="16"/>
<wire x1="66.04" y1="48.768" x2="66.04" y2="30.48" width="0.4064" layer="16"/>
<wire x1="66.04" y1="30.48" x2="64.699" y2="29.139" width="0.4064" layer="16"/>
<wire x1="64.699" y1="29.139" x2="57.434" y2="29.139" width="0.4064" layer="16"/>
</signal>
<signal name="PGA_1">
<contactref element="IC11" pad="6"/>
<wire x1="65.024" y1="48.768" x2="60.706" y2="53.086" width="0.3048" layer="16"/>
<wire x1="60.706" y1="53.086" x2="51.054" y2="53.086" width="0.3048" layer="16"/>
<wire x1="51.054" y1="53.086" x2="50.292" y2="53.848" width="0.3048" layer="16"/>
<contactref element="JP2" pad="2"/>
<wire x1="50.292" y1="53.848" x2="50.292" y2="59.69" width="0.4064" layer="16"/>
<wire x1="65.024" y1="48.768" x2="65.278" y2="48.514" width="0.4064" layer="16"/>
<wire x1="65.278" y1="48.514" x2="65.278" y2="30.734" width="0.4064" layer="16"/>
<wire x1="65.278" y1="30.734" x2="64.333" y2="29.789" width="0.4064" layer="16"/>
<wire x1="64.333" y1="29.789" x2="57.434" y2="29.789" width="0.4064" layer="16"/>
</signal>
<signal name="PGA_0">
<contactref element="IC11" pad="5"/>
<wire x1="64.516" y1="48.514" x2="60.452" y2="52.578" width="0.3048" layer="16"/>
<wire x1="60.452" y1="52.578" x2="49.276" y2="52.578" width="0.3048" layer="16"/>
<wire x1="47.332" y1="59.27" x2="47.332" y2="54.522" width="0.4064" layer="16"/>
<wire x1="47.332" y1="54.522" x2="49.276" y2="52.578" width="0.4064" layer="16"/>
<contactref element="JP2" pad="3"/>
<wire x1="47.332" y1="59.27" x2="47.752" y2="59.69" width="0.4064" layer="16"/>
<wire x1="64.516" y1="48.514" x2="64.516" y2="30.988" width="0.4064" layer="16"/>
<wire x1="57.434" y1="30.439" x2="63.967" y2="30.439" width="0.4064" layer="16"/>
<wire x1="63.967" y1="30.439" x2="64.516" y2="30.988" width="0.4064" layer="16"/>
</signal>
<signal name="N$20">
<contactref element="R7" pad="2"/>
<contactref element="R6" pad="2"/>
<contactref element="C7" pad="2"/>
<contactref element="IC11" pad="3"/>
<wire x1="50.126" y1="29.21" x2="50.292" y2="29.63" width="0.4064" layer="16"/>
<wire x1="50.292" y1="29.63" x2="51.562" y2="29.63" width="0.4064" layer="16"/>
<wire x1="51.562" y1="29.63" x2="51.689" y2="29.757" width="0.4064" layer="16"/>
<wire x1="53.34" y1="29.884" x2="53.118" y2="29.789" width="0.4064" layer="16"/>
<wire x1="53.118" y1="29.789" x2="54.834" y2="29.789" width="0.4064" layer="16"/>
<wire x1="53.34" y1="29.884" x2="53.086" y2="29.63" width="0.254" layer="16"/>
<wire x1="53.086" y1="29.63" x2="51.562" y2="29.63" width="0.4064" layer="16"/>
</signal>
<signal name="N$36">
<contactref element="R17" pad="2"/>
<contactref element="Q1" pad="1"/>
<contactref element="Q2" pad="3"/>
<wire x1="55.202" y1="64.45" x2="57.404" y2="64.45" width="0.4064" layer="16"/>
<wire x1="60.368" y1="55.88" x2="60.368" y2="62.314" width="0.4064" layer="16"/>
<wire x1="60.368" y1="62.314" x2="57.912" y2="64.77" width="0.4064" layer="16"/>
<wire x1="57.912" y1="64.77" x2="57.724" y2="64.77" width="0.4064" layer="16"/>
<wire x1="57.724" y1="64.77" x2="57.404" y2="64.45" width="0.4064" layer="16"/>
</signal>
<signal name="N$37">
<contactref element="Q2" pad="1"/>
<contactref element="R19" pad="1"/>
<wire x1="64.516" y1="56.83" x2="62.568" y2="56.83" width="0.4064" layer="16"/>
<wire x1="69.342" y1="19.05" x2="66.802" y2="21.59" width="0.4064" layer="16"/>
<wire x1="66.802" y1="21.59" x2="66.802" y2="55.88" width="0.4064" layer="16"/>
<wire x1="66.802" y1="55.88" x2="65.532" y2="57.15" width="0.4064" layer="16"/>
<wire x1="65.532" y1="57.15" x2="64.836" y2="57.15" width="0.4064" layer="16"/>
<wire x1="64.836" y1="57.15" x2="64.516" y2="56.83" width="0.4064" layer="16"/>
<contactref element="JP8" pad="4"/>
<wire x1="88.392" y1="19.05" x2="75.946" y2="19.05" width="0.4064" layer="16"/>
<via x="75.946" y="19.05" extent="1-16" drill="0.6"/>
<wire x1="75.946" y1="19.05" x2="72.898" y2="19.05" width="0.4064" layer="1"/>
<via x="72.898" y="19.05" extent="1-16" drill="0.6"/>
<wire x1="72.898" y1="19.05" x2="69.342" y2="19.05" width="0.4064" layer="16"/>
</signal>
<signal name="N$42">
<contactref element="JP9" pad="1"/>
<wire x1="80.772" y1="59.69" x2="80.772" y2="63.5" width="0.4064" layer="16"/>
<contactref element="JP11" pad="4"/>
<wire x1="80.772" y1="63.5" x2="82.042" y2="64.77" width="0.4064" layer="16"/>
</signal>
<signal name="N$43">
<wire x1="78.232" y1="58.42" x2="79.248" y2="57.404" width="0.4064" layer="16"/>
<wire x1="79.248" y1="57.404" x2="83.566" y2="57.404" width="0.4064" layer="16"/>
<wire x1="83.566" y1="57.404" x2="84.582" y2="58.42" width="0.4064" layer="16"/>
<contactref element="JP9" pad="2"/>
<wire x1="78.232" y1="59.69" x2="78.232" y2="58.42" width="0.4064" layer="16"/>
<contactref element="JP11" pad="3"/>
<wire x1="84.582" y1="58.42" x2="84.582" y2="64.77" width="0.4064" layer="16"/>
</signal>
<signal name="N$35">
<contactref element="Q1" pad="3"/>
<wire x1="53.002" y1="63.5" x2="49.192" y2="67.31" width="0.4064" layer="16"/>
<wire x1="49.192" y1="67.31" x2="19.812" y2="67.31" width="0.4064" layer="16"/>
<wire x1="19.812" y1="67.31" x2="18.288" y2="65.786" width="0.4064" layer="16"/>
<contactref element="JP7" pad="1"/>
<wire x1="18.288" y1="65.786" x2="18.288" y2="64.77" width="0.4064" layer="16"/>
</signal>
<signal name="N$31">
<contactref element="JP7" pad="9"/>
<contactref element="JP5" pad="3"/>
<wire x1="38.608" y1="64.77" x2="38.608" y2="61.214" width="0.4064" layer="16"/>
<wire x1="38.608" y1="61.214" x2="40.132" y2="59.69" width="0.4064" layer="16"/>
</signal>
<signal name="N$32">
<contactref element="JP7" pad="10"/>
<contactref element="JP5" pad="2"/>
<wire x1="41.148" y1="64.77" x2="41.148" y2="62.23" width="0.4064" layer="16"/>
<wire x1="41.148" y1="62.23" x2="42.672" y2="60.706" width="0.4064" layer="16"/>
<wire x1="42.672" y1="60.706" x2="42.672" y2="59.69" width="0.4064" layer="16"/>
</signal>
<signal name="N$33">
<contactref element="JP7" pad="11"/>
<contactref element="JP5" pad="1"/>
<wire x1="43.688" y1="64.77" x2="43.688" y2="62.484" width="0.4064" layer="16"/>
<wire x1="43.688" y1="62.484" x2="44.958" y2="61.214" width="0.4064" layer="16"/>
<wire x1="44.958" y1="61.214" x2="44.958" y2="59.944" width="0.4064" layer="16"/>
<wire x1="44.958" y1="59.944" x2="45.212" y2="59.69" width="0.4064" layer="16"/>
</signal>
<signal name="RESET">
<contactref element="JP12" pad="1"/>
<wire x1="25.146" y1="11.43" x2="25.146" y2="15.24" width="0.4064" layer="16"/>
<contactref element="C27" pad="1"/>
<wire x1="25.146" y1="10.273" x2="25.146" y2="11.43" width="0.4064" layer="16"/>
<wire x1="14.478" y1="64.262" x2="14.478" y2="54.864" width="0.254" layer="16"/>
<wire x1="14.478" y1="54.864" x2="16.51" y2="52.578" width="0.4064" layer="16"/>
<wire x1="16.51" y1="52.578" x2="25.146" y2="52.578" width="0.4064" layer="16"/>
<wire x1="25.146" y1="52.578" x2="25.146" y2="15.24" width="0.4064" layer="16"/>
<contactref element="JP14" pad="2"/>
<wire x1="13.97" y1="64.77" x2="14.478" y2="64.262" width="0.4064" layer="16"/>
<wire x1="25.146" y1="11.43" x2="27.432" y2="11.43" width="0.4064" layer="16"/>
</signal>
<signal name="N$10">
<contactref element="JP13" pad="1"/>
<wire x1="89.916" y1="30.226" x2="89.662" y2="30.226" width="0.4064" layer="16"/>
<wire x1="89.662" y1="30.226" x2="88.646" y2="31.242" width="0.4064" layer="16"/>
<contactref element="JP9" pad="3"/>
<wire x1="75.692" y1="59.69" x2="75.692" y2="56.388" width="0.4064" layer="16"/>
<wire x1="75.692" y1="56.388" x2="78.486" y2="53.594" width="0.4064" layer="16"/>
<wire x1="78.486" y1="53.594" x2="78.486" y2="44.196" width="0.4064" layer="16"/>
<wire x1="78.486" y1="44.196" x2="84.074" y2="38.608" width="0.4064" layer="16"/>
<wire x1="84.074" y1="38.608" x2="85.344" y2="38.608" width="0.4064" layer="16"/>
<wire x1="85.344" y1="38.608" x2="88.646" y2="35.306" width="0.4064" layer="16"/>
<wire x1="88.646" y1="35.306" x2="88.646" y2="31.242" width="0.4064" layer="16"/>
</signal>
<signal name="N$41">
<wire x1="73.152" y1="56.388" x2="76.708" y2="52.832" width="0.4064" layer="16"/>
<contactref element="JP13" pad="8"/>
<contactref element="JP9" pad="4"/>
<wire x1="73.152" y1="59.69" x2="73.152" y2="56.388" width="0.4064" layer="16"/>
<wire x1="76.708" y1="52.832" x2="76.708" y2="38.1" width="0.4064" layer="16"/>
<wire x1="76.708" y1="38.1" x2="82.55" y2="32.258" width="0.4064" layer="16"/>
<wire x1="82.55" y1="32.258" x2="82.55" y2="32.512" width="0.4064" layer="16"/>
<wire x1="82.55" y1="32.512" x2="82.296" y2="32.766" width="0.4064" layer="16"/>
</signal>
<signal name="N$46">
<contactref element="JP13" pad="7"/>
<contactref element="R28" pad="2"/>
<contactref element="R29" pad="2"/>
<contactref element="C30" pad="1"/>
<contactref element="L1" pad="2"/>
<wire x1="87.376" y1="24.958" x2="84.836" y2="24.958" width="0.4064" layer="16"/>
<wire x1="80.856" y1="26.67" x2="82.568" y2="24.958" width="0.4064" layer="16"/>
<wire x1="82.568" y1="24.958" x2="84.836" y2="24.958" width="0.4064" layer="16"/>
<wire x1="76.708" y1="30.242" x2="82.296" y2="30.226" width="0.4064" layer="16"/>
<wire x1="82.296" y1="30.226" x2="80.856" y2="28.786" width="0.4064" layer="16"/>
<wire x1="80.856" y1="28.786" x2="80.856" y2="26.67" width="0.4064" layer="16"/>
</signal>
<signal name="ESP_RST">
<contactref element="JP13" pad="5"/>
<contactref element="R29" pad="1"/>
<wire x1="84.836" y1="26.858" x2="84.836" y2="30.226" width="0.4064" layer="16"/>
<wire x1="90.932" y1="21.844" x2="88.9" y2="23.876" width="0.4064" layer="16"/>
<wire x1="88.9" y1="23.876" x2="88.9" y2="25.654" width="0.4064" layer="16"/>
<wire x1="88.9" y1="25.654" x2="88.646" y2="25.908" width="0.4064" layer="16"/>
<wire x1="88.646" y1="25.908" x2="86.36" y2="25.908" width="0.254" layer="16"/>
<wire x1="86.36" y1="25.908" x2="85.598" y2="26.67" width="0.4064" layer="16"/>
<wire x1="85.598" y1="26.67" x2="85.024" y2="26.67" width="0.4064" layer="16"/>
<wire x1="85.024" y1="26.67" x2="84.836" y2="26.858" width="0.4064" layer="16"/>
<contactref element="JP8" pad="1"/>
<wire x1="90.932" y1="21.844" x2="90.932" y2="21.59" width="0.4064" layer="16"/>
</signal>
<signal name="ESP_CH_PD">
<contactref element="JP13" pad="3"/>
<contactref element="R28" pad="1"/>
<wire x1="87.376" y1="26.858" x2="87.376" y2="30.226" width="0.4064" layer="16"/>
<wire x1="91.186" y1="19.05" x2="92.202" y2="20.066" width="0.4064" layer="16"/>
<wire x1="92.202" y1="20.066" x2="92.202" y2="23.876" width="0.4064" layer="16"/>
<wire x1="92.202" y1="23.876" x2="89.408" y2="26.67" width="0.4064" layer="16"/>
<wire x1="89.408" y1="26.67" x2="87.564" y2="26.67" width="0.4064" layer="16"/>
<wire x1="87.564" y1="26.67" x2="87.376" y2="26.858" width="0.4064" layer="16"/>
<contactref element="JP8" pad="3"/>
<wire x1="91.186" y1="19.05" x2="90.932" y2="19.05" width="0.4064" layer="16"/>
</signal>
<signal name="N$5">
<contactref element="JP10" pad="4"/>
<contactref element="JP9" pad="5"/>
<wire x1="70.612" y1="59.69" x2="70.612" y2="64.77" width="0.4064" layer="16"/>
</signal>
<signal name="N$6">
<contactref element="JP10" pad="3"/>
<contactref element="JP9" pad="6"/>
<wire x1="68.072" y1="59.69" x2="68.072" y2="64.77" width="0.4064" layer="16"/>
</signal>
<signal name="N$16">
<contactref element="JP10" pad="2"/>
<contactref element="JP9" pad="7"/>
<wire x1="65.532" y1="59.69" x2="65.532" y2="64.77" width="0.4064" layer="16"/>
</signal>
<signal name="N$19">
<contactref element="JP10" pad="1"/>
<contactref element="JP9" pad="8"/>
<wire x1="62.992" y1="59.69" x2="62.992" y2="64.77" width="0.4064" layer="16"/>
</signal>
<signal name="N$21">
<contactref element="JP7" pad="8"/>
<contactref element="JP6" pad="1"/>
<wire x1="36.068" y1="64.77" x2="36.068" y2="59.69" width="0.4064" layer="16"/>
</signal>
<signal name="N$24">
<contactref element="JP6" pad="2"/>
<contactref element="JP7" pad="7"/>
<wire x1="33.528" y1="59.69" x2="33.528" y2="64.77" width="0.4064" layer="16"/>
</signal>
<signal name="N$25">
<contactref element="JP7" pad="6"/>
<contactref element="JP6" pad="3"/>
<wire x1="30.988" y1="64.77" x2="30.988" y2="59.69" width="0.4064" layer="16"/>
</signal>
<signal name="N$26">
<contactref element="JP6" pad="4"/>
<contactref element="JP7" pad="5"/>
<wire x1="28.448" y1="64.77" x2="28.448" y2="59.69" width="0.4064" layer="16"/>
</signal>
<signal name="N$28">
<contactref element="JP7" pad="4"/>
<contactref element="JP6" pad="5"/>
<wire x1="25.908" y1="64.77" x2="25.908" y2="59.69" width="0.4064" layer="16"/>
</signal>
<signal name="N$29">
<contactref element="JP6" pad="6"/>
<contactref element="JP7" pad="3"/>
<wire x1="23.368" y1="59.69" x2="23.368" y2="64.77" width="0.4064" layer="16"/>
</signal>
<signal name="N$12">
<contactref element="C8" pad="2"/>
<contactref element="IC2" pad="6"/>
<wire x1="31.176" y1="38.488" x2="31.176" y2="39.549" width="0.4064" layer="16"/>
<wire x1="31.176" y1="39.549" x2="31.101" y2="39.878" width="0.4064" layer="16"/>
</signal>
<signal name="N$14">
<contactref element="C8" pad="1"/>
<contactref element="IC2" pad="4"/>
<wire x1="29.351" y1="39.878" x2="29.351" y2="38.563" width="0.4064" layer="16"/>
<wire x1="29.351" y1="38.563" x2="29.276" y2="38.488" width="0.4064" layer="16"/>
</signal>
<signal name="N$22">
<contactref element="C9" pad="1"/>
<contactref element="IC4" pad="4"/>
<wire x1="54.984" y1="24.196" x2="53.669" y2="24.196" width="0.8128" layer="16"/>
<wire x1="53.669" y1="24.196" x2="53.594" y2="24.271" width="0.4064" layer="16"/>
</signal>
<signal name="0.22UF">
<contactref element="C9" pad="2"/>
<contactref element="IC4" pad="6"/>
<wire x1="54.984" y1="26.096" x2="53.669" y2="26.096" width="0.8128" layer="16"/>
<wire x1="53.669" y1="26.096" x2="53.594" y2="26.021" width="0.4064" layer="16"/>
</signal>
<signal name="V+">
<contactref element="JP1" pad="2"/>
<contactref element="C21" pad="2"/>
<contactref element="C22" pad="2"/>
<contactref element="IC2" pad="5"/>
<contactref element="IC4" pad="5"/>
<contactref element="SJ2" pad="1"/>
<contactref element="C26" pad="2"/>
<contactref element="IC6" pad="5"/>
<contactref element="SJ3" pad="1"/>
<contactref element="Q1" pad="2"/>
<contactref element="R17" pad="1"/>
<contactref element="C18" pad="+"/>
<via x="57.912" y="60.96" extent="1-16" drill="0.6"/>
<wire x1="57.912" y1="60.96" x2="59.182" y2="62.23" width="0.4064" layer="1"/>
<wire x1="48.275" y1="50.8" x2="49.037" y2="50.785" width="0.4064" layer="16"/>
<wire x1="49.037" y1="50.785" x2="46.482" y2="53.34" width="0.6096" layer="16"/>
<wire x1="46.482" y1="53.34" x2="46.482" y2="55.372" width="0.8128" layer="16"/>
<wire x1="46.482" y1="55.372" x2="46.482" y2="61.214" width="0.4064" layer="16"/>
<wire x1="46.482" y1="61.214" x2="47.752" y2="62.484" width="0.4064" layer="16"/>
<wire x1="47.752" y1="62.484" x2="55.014" y2="62.484" width="0.4064" layer="16"/>
<wire x1="55.014" y1="62.484" x2="55.202" y2="62.55" width="0.4064" layer="16"/>
<wire x1="55.202" y1="62.55" x2="57.404" y2="62.55" width="0.4064" layer="16"/>
<wire x1="57.404" y1="62.55" x2="57.404" y2="61.468" width="0.4064" layer="16"/>
<wire x1="57.404" y1="61.468" x2="57.912" y2="60.96" width="0.4064" layer="16"/>
<wire x1="51.22" y1="43.688" x2="51.562" y2="43.776" width="0.4064" layer="16"/>
<contactref element="C17" pad="+"/>
<wire x1="29.831" y1="37.197" x2="30.226" y2="37.592" width="0.4064" layer="16"/>
<wire x1="30.226" y1="37.592" x2="30.226" y2="38.488" width="0.4064" layer="16"/>
<wire x1="29.831" y1="37.197" x2="27.94" y2="37.197" width="0.4064" layer="16"/>
<wire x1="27.94" y1="37.197" x2="27.799" y2="37.338" width="0.4064" layer="16"/>
<wire x1="27.686" y1="37.225" x2="27.799" y2="37.338" width="0.4064" layer="16"/>
<wire x1="27.671" y1="42.418" x2="27.799" y2="42.29" width="0.4064" layer="16"/>
<wire x1="27.799" y1="42.29" x2="27.799" y2="37.338" width="1.016" layer="16"/>
<wire x1="46.482" y1="55.372" x2="30.734" y2="55.372" width="0.6096" layer="16"/>
<wire x1="30.734" y1="55.372" x2="28.575" y2="53.213" width="0.8128" layer="16"/>
<wire x1="28.575" y1="53.213" x2="27.671" y2="52.309" width="0.8128" layer="16"/>
<wire x1="27.671" y1="52.309" x2="27.671" y2="42.418" width="0.8128" layer="16"/>
<wire x1="32.512" y1="11.43" x2="32.258" y2="11.684" width="0.4064" layer="16"/>
<wire x1="32.258" y1="11.684" x2="32.258" y2="12.7" width="1.016" layer="16"/>
<wire x1="32.258" y1="12.7" x2="30.734" y2="14.224" width="1.016" layer="16"/>
<wire x1="30.734" y1="14.224" x2="30.734" y2="27.686" width="0.6096" layer="16"/>
<wire x1="30.734" y1="27.686" x2="29.63" y2="28.79" width="0.8128" layer="16"/>
<wire x1="29.63" y1="28.79" x2="29.63" y2="34.29" width="0.6096" layer="16"/>
<wire x1="32.512" y1="11.43" x2="32.512" y2="10.16" width="0.4064" layer="16"/>
<wire x1="32.512" y1="10.16" x2="33.782" y2="8.89" width="0.4064" layer="16"/>
<wire x1="33.782" y1="8.89" x2="49.276" y2="8.89" width="0.4064" layer="16"/>
<wire x1="29.63" y1="34.29" x2="27.686" y2="34.29" width="0.6096" layer="16"/>
<wire x1="27.686" y1="34.29" x2="27.178" y2="34.798" width="0.6096" layer="16"/>
<wire x1="27.178" y1="34.798" x2="27.178" y2="36.717" width="0.6096" layer="16"/>
<wire x1="27.178" y1="36.717" x2="27.799" y2="37.338" width="0.6096" layer="16"/>
<contactref element="SJ4" pad="1"/>
<wire x1="87.122" y1="60.618" x2="87.122" y2="60.706" width="0.4064" layer="16"/>
<wire x1="87.122" y1="60.706" x2="85.598" y2="62.23" width="0.4064" layer="16"/>
<via x="85.598" y="62.23" extent="1-16" drill="0.6"/>
<wire x1="85.598" y1="62.23" x2="59.182" y2="62.23" width="0.4064" layer="1"/>
<contactref element="IC7" pad="1"/>
<contactref element="C35" pad="2"/>
<wire x1="17.272" y1="54.014" x2="18.866" y2="54.014" width="0.4064" layer="16"/>
<wire x1="18.866" y1="54.014" x2="18.966" y2="53.914" width="0.4064" layer="16"/>
<wire x1="18.966" y1="53.914" x2="27.874" y2="53.914" width="0.4064" layer="16"/>
<wire x1="27.874" y1="53.914" x2="28.575" y2="53.213" width="0.4064" layer="16"/>
<wire x1="55.252" y1="42.926" x2="54.864" y2="42.926" width="0.4064" layer="16"/>
<wire x1="54.864" y1="42.926" x2="54.356" y2="43.434" width="0.4064" layer="16"/>
<wire x1="54.356" y1="43.434" x2="54.356" y2="45.099" width="0.4064" layer="16"/>
<wire x1="54.356" y1="45.099" x2="54.243" y2="45.212" width="0.4064" layer="16"/>
<wire x1="51.562" y1="43.776" x2="51.562" y2="45.466" width="0.4064" layer="16"/>
<wire x1="51.562" y1="45.466" x2="52.324" y2="46.228" width="0.4064" layer="16"/>
<wire x1="52.324" y1="46.228" x2="52.578" y2="46.228" width="0.4064" layer="16"/>
<wire x1="52.578" y1="46.228" x2="53.481" y2="46.228" width="0.4064" layer="16"/>
<wire x1="53.481" y1="46.228" x2="54.243" y2="45.212" width="0.4064" layer="16"/>
<wire x1="49.037" y1="50.785" x2="52.578" y2="47.244" width="0.4064" layer="16"/>
<wire x1="52.578" y1="47.244" x2="52.578" y2="46.228" width="0.4064" layer="16"/>
<wire x1="54.984" y1="25.146" x2="55.372" y2="25.146" width="0.3048" layer="16"/>
<wire x1="55.372" y1="25.146" x2="55.88" y2="24.638" width="0.3048" layer="16"/>
<wire x1="55.88" y1="24.638" x2="55.88" y2="23.255" width="0.3048" layer="16"/>
<wire x1="55.88" y1="23.255" x2="55.485" y2="22.86" width="0.3048" layer="16"/>
<wire x1="55.485" y1="22.86" x2="55.485" y2="15.099" width="0.3048" layer="16"/>
<wire x1="55.485" y1="15.099" x2="49.276" y2="8.89" width="0.3048" layer="16"/>
</signal>
<signal name="+3V3_2">
<contactref element="JP1" pad="1"/>
<contactref element="L1" pad="1"/>
<contactref element="SJ1" pad="1"/>
<wire x1="29.972" y1="11.43" x2="29.972" y2="10.668" width="0.4064" layer="16"/>
<wire x1="78.656" y1="26.67" x2="75.269" y2="23.283" width="0.8128" layer="16"/>
<wire x1="75.269" y1="23.283" x2="74.422" y2="22.436" width="0.8128" layer="16"/>
<wire x1="74.422" y1="22.436" x2="74.422" y2="15.24" width="0.8128" layer="16"/>
<via x="74.422" y="8.89" extent="1-16" drill="0.6"/>
<wire x1="74.422" y1="15.24" x2="74.422" y2="8.89" width="0.8128" layer="16"/>
<wire x1="74.422" y1="8.89" x2="74.168" y2="8.89" width="0.8128" layer="1"/>
<wire x1="74.168" y1="8.89" x2="55.118" y2="8.89" width="0.6096" layer="1"/>
<wire x1="55.118" y1="8.89" x2="30.988" y2="8.89" width="0.6096" layer="1"/>
<wire x1="30.988" y1="8.89" x2="30.226" y2="9.398" width="0.8128" layer="1"/>
<via x="55.118" y="9.906" extent="1-16" drill="0.6"/>
<wire x1="55.118" y1="9.906" x2="55.118" y2="8.89" width="0.4064" layer="1"/>
<contactref element="C31" pad="+"/>
<wire x1="73.137" y1="15.24" x2="74.422" y2="15.24" width="0.4064" layer="16"/>
<wire x1="30.226" y1="9.398" x2="30.226" y2="11.176" width="0.6096" layer="1"/>
<wire x1="30.226" y1="11.176" x2="29.972" y2="11.43" width="0.4064" layer="1"/>
<contactref element="SJ5" pad="1"/>
<wire x1="88.646" y1="60.618" x2="88.646" y2="56.388" width="0.4064" layer="16"/>
<wire x1="88.646" y1="56.388" x2="83.058" y2="56.388" width="0.4064" layer="16"/>
<via x="83.058" y="56.388" extent="1-16" drill="0.6"/>
<via x="74.93" y="53.086" extent="1-16" drill="0.6"/>
<wire x1="74.93" y1="53.086" x2="74.93" y2="23.368" width="0.4064" layer="16"/>
<wire x1="74.93" y1="23.368" x2="75.269" y2="23.283" width="0.4064" layer="16"/>
<wire x1="55.118" y1="9.906" x2="56.896" y2="11.684" width="0.4064" layer="16"/>
<wire x1="56.896" y1="11.684" x2="56.896" y2="20.74" width="0.4064" layer="16"/>
<wire x1="74.93" y1="53.086" x2="78.232" y2="56.388" width="0.4064" layer="1"/>
<wire x1="78.232" y1="56.388" x2="83.058" y2="56.388" width="0.4064" layer="1"/>
</signal>
<signal name="ENABLE">
<contactref element="IC2" pad="3"/>
<contactref element="IC4" pad="3"/>
<contactref element="JP8" pad="2"/>
<contactref element="IC6" pad="3"/>
<wire x1="88.392" y1="21.59" x2="65.532" y2="21.59" width="0.4064" layer="1"/>
<via x="53.086" y="45.212" extent="1-16" drill="0.6"/>
<wire x1="29.276" y1="36.188" x2="29.076" y2="36.188" width="0.4064" layer="16"/>
<wire x1="29.076" y1="36.188" x2="28.194" y2="35.306" width="0.4064" layer="16"/>
<via x="28.194" y="35.306" extent="1-16" drill="0.6"/>
<wire x1="26.162" y1="57.404" x2="55.88" y2="57.404" width="0.4064" layer="1"/>
<wire x1="62.738" y1="45.212" x2="62.738" y2="24.384" width="0.4064" layer="1"/>
<wire x1="62.738" y1="24.384" x2="63.119" y2="24.003" width="0.4064" layer="1"/>
<wire x1="63.119" y1="24.003" x2="65.532" y2="21.59" width="0.4064" layer="1"/>
<wire x1="26.162" y1="57.404" x2="20.574" y2="51.816" width="0.4064" layer="1"/>
<wire x1="20.574" y1="51.816" x2="20.574" y2="37.846" width="0.4064" layer="1"/>
<wire x1="20.574" y1="37.846" x2="23.368" y2="35.052" width="0.4064" layer="1"/>
<wire x1="23.368" y1="35.052" x2="27.94" y2="35.052" width="0.4064" layer="1"/>
<wire x1="27.94" y1="35.052" x2="28.194" y2="35.306" width="0.4064" layer="1"/>
<wire x1="62.738" y1="45.212" x2="53.086" y2="45.212" width="0.4064" layer="1"/>
<wire x1="53.086" y1="45.212" x2="53.086" y2="44.01" width="0.4064" layer="16"/>
<wire x1="53.086" y1="44.01" x2="52.952" y2="43.876" width="0.4064" layer="16"/>
<wire x1="55.88" y1="57.404" x2="62.738" y2="50.546" width="0.4064" layer="1"/>
<wire x1="62.738" y1="50.546" x2="62.738" y2="45.212" width="0.4064" layer="1"/>
<wire x1="57.284" y1="24.196" x2="57.477" y2="24.003" width="0.3048" layer="16"/>
<wire x1="57.477" y1="24.003" x2="63.119" y2="24.003" width="0.3048" layer="16"/>
<via x="63.119" y="24.003" extent="1-16" drill="0.6"/>
</signal>
<signal name="N$23">
<contactref element="C25" pad="2"/>
<contactref element="IC6" pad="6"/>
<wire x1="55.327" y1="41.797" x2="55.252" y2="41.976" width="0.4064" layer="16"/>
<wire x1="55.327" y1="41.797" x2="56.388" y2="41.797" width="0.8128" layer="16"/>
<wire x1="56.388" y1="41.797" x2="56.642" y2="42.051" width="0.8128" layer="16"/>
</signal>
<signal name="N$27">
<contactref element="C25" pad="1"/>
<contactref element="IC6" pad="4"/>
<wire x1="56.642" y1="43.801" x2="55.327" y2="43.801" width="0.8128" layer="16"/>
<wire x1="55.327" y1="43.801" x2="55.252" y2="43.876" width="0.4064" layer="16"/>
</signal>
<signal name="+5V_2">
<contactref element="IC6" pad="1"/>
<contactref element="C29" pad="2"/>
<contactref element="IC3" pad="7"/>
<contactref element="C5" pad="1"/>
<contactref element="SJ3" pad="2"/>
<contactref element="C11" pad="+"/>
<wire x1="52.1462" y1="34.925" x2="53.594" y2="34.925" width="0.4064" layer="16"/>
<wire x1="53.594" y1="34.925" x2="53.975" y2="34.925" width="0.4064" layer="16"/>
<wire x1="53.594" y1="38.354" x2="51.562" y2="38.354" width="0.4064" layer="16"/>
<wire x1="51.562" y1="38.354" x2="51.562" y2="39.116" width="0.3048" layer="16"/>
<wire x1="51.562" y1="39.116" x2="51.562" y2="40.386" width="0.3048" layer="16"/>
<wire x1="52.852" y1="42.076" x2="52.952" y2="41.976" width="0.4064" layer="16"/>
<wire x1="52.952" y1="41.976" x2="52.952" y2="40.915" width="0.8128" layer="16"/>
<wire x1="52.952" y1="40.915" x2="52.719" y2="40.64" width="0.4064" layer="16"/>
<wire x1="51.562" y1="42.076" x2="51.562" y2="40.64" width="0.8128" layer="16"/>
<wire x1="51.562" y1="40.64" x2="51.562" y2="40.386" width="0.4064" layer="16"/>
<wire x1="49.173" y1="42.076" x2="48.768" y2="41.671" width="0.4064" layer="16"/>
<wire x1="52.719" y1="40.64" x2="51.562" y2="40.64" width="0.8128" layer="16"/>
<wire x1="49.173" y1="42.076" x2="49.53" y2="41.719" width="0.4064" layer="16"/>
<wire x1="49.53" y1="41.719" x2="49.53" y2="40.64" width="0.4064" layer="16"/>
<wire x1="49.53" y1="40.64" x2="51.562" y2="40.64" width="0.8128" layer="16"/>
<contactref element="IC10" pad="1"/>
<contactref element="C24" pad="2"/>
<wire x1="58.354" y1="38.016" x2="58.604" y2="38.266" width="0.4064" layer="16"/>
<wire x1="58.604" y1="38.266" x2="59.69" y2="38.266" width="0.4064" layer="16"/>
<wire x1="58.354" y1="38.016" x2="58.354" y2="38.674" width="0.4064" layer="16"/>
<wire x1="58.354" y1="38.674" x2="57.912" y2="39.116" width="0.4064" layer="16"/>
<wire x1="57.912" y1="39.116" x2="51.562" y2="39.116" width="0.4064" layer="16"/>
<wire x1="53.594" y1="38.354" x2="54.102" y2="37.846" width="0.4064" layer="16"/>
<wire x1="54.102" y1="37.846" x2="54.102" y2="35.052" width="0.4064" layer="16"/>
<wire x1="54.102" y1="35.052" x2="53.975" y2="34.925" width="0.4064" layer="16"/>
<wire x1="55.538" y1="34.671" x2="55.284" y2="34.925" width="0.4064" layer="16"/>
<wire x1="55.284" y1="34.925" x2="53.975" y2="34.925" width="0.4064" layer="16"/>
</signal>
<signal name="N$30">
<contactref element="R9" pad="2"/>
<contactref element="C32" pad="1"/>
<contactref element="JP4" pad="1"/>
<wire x1="45.378" y1="15.748" x2="45.212" y2="15.748" width="0.4064" layer="16"/>
<wire x1="45.378" y1="15.748" x2="45.378" y2="13.917" width="0.4064" layer="16"/>
<wire x1="45.378" y1="13.917" x2="45.579" y2="13.716" width="0.4064" layer="16"/>
<wire x1="45.579" y1="13.716" x2="45.579" y2="11.571" width="0.4064" layer="16"/>
<wire x1="45.579" y1="11.571" x2="45.72" y2="11.43" width="0.4064" layer="16"/>
</signal>
<signal name="N$34">
<contactref element="JP11" pad="2"/>
<contactref element="SJ4" pad="2"/>
<contactref element="SJ5" pad="2"/>
<wire x1="87.122" y1="62.318" x2="87.122" y2="64.77" width="0.4064" layer="16"/>
<wire x1="87.122" y1="62.318" x2="88.646" y2="62.318" width="0.4064" layer="16"/>
</signal>
<signal name="AREF">
<contactref element="C36" pad="2"/>
<contactref element="IC7" pad="2"/>
<contactref element="JP6" pad="8"/>
<wire x1="18.288" y1="59.69" x2="18.288" y2="57.492" width="0.4064" layer="16"/>
<wire x1="18.288" y1="57.492" x2="18.2" y2="57.404" width="0.4064" layer="16"/>
<wire x1="18.2" y1="57.404" x2="18.2" y2="56.58" width="0.4064" layer="16"/>
<wire x1="18.2" y1="56.58" x2="18.966" y2="55.814" width="0.4064" layer="16"/>
</signal>
<signal name="DAC_BIAS_REF2">
<contactref element="R11" pad="1"/>
<contactref element="IC9" pad="2"/>
<contactref element="C37" pad="2"/>
<wire x1="38.442" y1="16.129" x2="38.442" y2="14.732" width="0.4064" layer="16"/>
<wire x1="38.442" y1="14.732" x2="38.612" y2="14.902" width="0.4064" layer="16"/>
<wire x1="38.612" y1="14.902" x2="40.198" y2="14.902" width="0.4064" layer="16"/>
</signal>
<signal name="N$17">
<polygon width="0.254" layer="1" pour="cutout">
<vertex x="94.234" y="55.118"/>
<vertex x="78.994" y="55.118"/>
<vertex x="78.994" y="45.466"/>
<vertex x="94.234" y="45.466"/>
</polygon>
</signal>
<signal name="N$38">
<polygon width="0.254" layer="16" pour="cutout">
<vertex x="78.994" y="55.118"/>
<vertex x="94.234" y="55.118"/>
<vertex x="94.234" y="45.466"/>
<vertex x="78.994" y="45.466"/>
</polygon>
</signal>
</signals>
</board>
</drawing>
<compatibility>
<note version="8.2" severity="warning">
Since Version 8.2, EAGLE supports online libraries. The ids
of those online libraries will not be understood (or retained)
with this version.
</note>
<note version="8.3" severity="warning">
Since Version 8.3, EAGLE supports URNs for individual library
assets (packages, symbols, and devices). The URNs of those assets
will not be understood (or retained) with this version.
</note>
<note version="8.3" severity="warning">
Since Version 8.3, EAGLE supports the association of 3D packages
with devices in libraries, schematics, and board files. Those 3D
packages will not be understood (or retained) with this version.
</note>
</compatibility>
</eagle>
