# Supplementary material for: Open-source sensor for measuring oxygen partial pressures below 100 microbars
Source: PLoS One. 2018 Nov 14;13(11):e0206678. doi: 10.1371/journal.pone.0206678 (PMC6235348; doi:10.1371/journal.pone.0206678)
Supplement: S1 File — The EAGLE schematics files. (ZIP) For latest version, see http://bosaklab.scripts.mit.edu/trace-oxygen-sensor/. (ZIP) [file pone.0206678.s002.zip › partlist.txt]

Partlist

Exported from oxygen_sensor_mk8_final.sch at 2/27/2018 3:46 PM

EAGLE Version 8.6.3 Copyright (c) 1988-2018 Autodesk, Inc.

Assembly variant: 

Part     Value                     Device            Package    Library                 Sheet

C1       51pF C0G                  C-EUC0603         C0603      rcl                     1
C2       100nF                     C-EUC0603         C0603      rcl                     1
C3       4.7uF                     C-EUC0805K        C0805K     rcl                     1
C4       1 pF C0G                  C-EUC0603K        C0603K     rcl                     1
C5       0.1uF                     C-EUC0603         C0603      rcl                     1
C6       0.1uF                     C-EUC0603         C0603      rcl                     1
C7       1nF C0G                   C-EUC0603         C0603      rcl                     1
C8       0.22uF                    C-EUC0603K        C0603K     rcl                     2
C9       0.22uF                    C-EUC0603K        C0603K     rcl                     2
C10      100 uF                    CPOL-USC/6032-28R C/6032-28R rcl                     2
C11      100 uF                    CPOL-USC/6032-28R C/6032-28R rcl                     2
C12      51 pF C0G                 C-EUC0603         C0603      rcl                     2
C13      0.1uF                     C-EUC0603         C0603      rcl                     2
C14      0.1uF                     C-EUC0603         C0603      rcl                     1
C15      1nF C0G                   C-EUC0603K        C0603K     rcl                     1
C16      100 uF                    CPOL-USC/6032-28R C/6032-28R rcl                     2
C17      100uF                     CPOL-USC/6032-28R C/6032-28R rcl                     2
C18      100 uF                    CPOL-USC/6032-28R C/6032-28R rcl                     2
C19      0.1uF                     C-EUC0603         C0603      rcl                     1
C20      1nF                       C-EUC0603         C0603      rcl                     1
C21      2.2uF                     C-EUC0603K        C0603K     rcl                     2
C22      2.2uF                     C-EUC0603K        C0603K     rcl                     2
C23      2.2uF                     C-EUC0603K        C0603K     rcl                     2
C24      0.1uF                     C-EUC0603         C0603      rcl                     1
C25      0.22uF                    C-EUC0603K        C0603K     rcl                     2
C26      2.2uF                     C-EUC0603K        C0603K     rcl                     2
C27      0.1uF                     C-EUC0603K        C0603K     rcl                     2
C28      100 uF                    CPOL-EUC/6032-28R C/6032-28R resistor                2
C29      2.2uF                     C-EUC0603K        C0603K     rcl                     2
C30      10uF                      C-EUC0805K        C0805K     rcl                     2
C31      100 uF                    CPOL-USC/6032-28R C/6032-28R rcl                     2
C32      1nF C0G                   C-EUC0603K        C0603K     rcl                     1
C33      N/C                       C-EUC0603         C0603      rcl                     2
C34      N/C                       C-EUC0603         C0603      rcl                     1
C35      0.1uF                     C-EUC0603         C0603      rcl                     2
C36      0.1uF                     C-EUC0603         C0603      rcl                     2
C37      1nF                       C-EUC0603         C0603      rcl                     2
C38      0.1uF                     C-EUC0603         C0603      rcl                     2
D1       BPW34                     BPW34             BPW34      LUMOS_custom_parts      1
IC1      TLV271IDBVR               OPA340N           SOT23-5    burr-brown              1
IC2      REG71050DDCT              REG710            SOT23-6    REG710                  2
IC3      OPA380AID                 OPA340U           SO08       burr-brown              1
IC4      REG710NA-3.3/250          REG710            SOT23-6    REG710                  2
IC5      TLV271IDBVR               OPA340N           SOT23-5    burr-brown              2
IC6      REG71050DDCT              REG710            SOT23-6    REG710                  2
IC7      MAX6030AEUR               MAX6520           SOT23      maxim                   2
IC8      ISL60002DIH310Z-TK 1.024V MAX6520           SOT23      maxim                   1
IC9      ISL60002DIH310Z-TK 1.024V MAX6520           SOT23      maxim                   2
IC10     REF3318AIDBZT 1.8V        MAX6520           SOT23      maxim                   1
IC11     LTC6910-1ITS8             LTC6910-1         TSOT23-8   LUMOS_custom_parts      1
JP1                                PINHD-1X4         1X04       pinhead                 2
JP2      PGA Control               PINHD-1X3         1X03       pinhead                 1
JP3                                PINHD-1X2         1X02       pinhead                 1
JP4      Analog output             PINHD-1X2         1X02       pinhead                 1
JP5                                PINHD-1X3         1X03       pinhead                 2
JP6                                PINHD-1X10        1X10       pinhead                 2
JP7      F                         PINHD-1X11        1X11       pinhead                 2
JP8                                PINHD-2X3         2X03       pinhead                 2
JP9                                PINHD-1X8         1X08       pinhead                 2
JP10     F                         PINHD-1X5         1X05       pinhead                 2
JP11     I2C connector F           PINHD-1X4         1X04       pinhead                 2
JP12                               PINHD-1X1         1X01       pinhead                 2
JP13     ESP Module N/C            PINHD-2X4         2X04       pinhead                 2
JP14     F                         PINHD-1X2         1X02       pinhead                 2
L1                                 WE-CBF_0805       0805       wuerth-elektronik       2
LED1     VAOL-5EUV0T4              LED5MM            LED5MM     led                     1
LED2     VAOL-5EUV0T4              LED5MM            LED5MM     led                     2
Q1       FDN360P                   FDN360P           SUPER-SOT3 transistor-power        2
Q2       BSS123                    BSS123            SOT23      transistor-small-signal 2
R1       10kR 5ppm                 R-US_R0603        R0603      rcl                     1
R2       1kR 5 ppm                 R-US_R0603        R0603      rcl                     1
R3       10kR 5ppm                 R-US_R0603        R0603      rcl                     1
R4       1kR 5 ppm                 R-US_R0603        R0603      rcl                     1
R5       12R1 15 ppm               R-US_R0603        R0603      rcl                     1
R6       1k 5 ppm                  R-US_R0603        R0603      rcl                     1
R7       10M 50 ppm                R-US_R0603        R0603      rcl                     1
R8       N/C                       R-EU_R0603        R0603      rcl                     1
R9       1k 5ppm                   R-EU_R0603        R0603      rcl                     1
R11      10kR 5 ppm                R-US_R0603        R0603      rcl                     2
R12      1kR 5 ppm                 R-US_R0603        R0603      rcl                     2
R13      10kR 5 ppm                R-US_R0603        R0603      rcl                     2
R14      1kR 5 ppm                 R-US_R0603        R0603      rcl                     2
R15      12R1 15 ppm               R-US_R0603        R0603      rcl                     2
R16      1k 5ppm                   R-EU_R0603        R0603      rcl                     1
R17      1MR                       R-EU_R0805        R0805      rcl                     2
R19      1MR                       R-EU_R0805        R0805      rcl                     2
R28      330k                      R-EU_R0805        R0805      rcl                     2
R29      330k                      R-EU_R0805        R0805      rcl                     2
SJ1      N/C                       R-EU_R0603        R0603      rcl                     2
SJ2      N/C                       R-EU_R0603        R0603      rcl                     2
SJ3      N/C                       R-EU_R0603        R0603      rcl                     2
SJ4                                R-EU_R0603        R0603      rcl                     2
SJ5                                R-EU_R0603        R0603      rcl                     2
