# Supplementary material for: Open-source sensor for measuring oxygen partial pressures below 100 microbars
Source: PLoS One. 2018 Nov 14;13(11):e0206678. doi: 10.1371/journal.pone.0206678 (PMC6235348; doi:10.1371/journal.pone.0206678)
Supplement: S2 File — (ZIP) For latest version, see http://bosaklab.scripts.mit.edu/trace-oxygen-sensor/. (ZIP) [file pone.0206678.s003.zip]

Archive with 3 entries (1 files):
- S2_File/
- S2_File/FLS_mk8_v4/
- S2_File/FLS_mk8_v4/FLS_mk8_v4.ino
