# Supplementary material for: Open-source sensor for measuring oxygen partial pressures below 100 microbars
Source: PLoS One. 2018 Nov 14;13(11):e0206678. doi: 10.1371/journal.pone.0206678 (PMC6235348; doi:10.1371/journal.pone.0206678)
Supplement: S3 File — (ZIP) For latest version, see http://bosaklab.scripts.mit.edu/trace-oxygen-sensor/. (ZIP) [file pone.0206678.s004.zip › Readme.txt]

All STL files are in millimeters.
All models except for the sensor holder are intended to be printed from SLS Nylon.
Sensor patch holder should be printed from brass by investment casting and coated with an inert metal, such as rhodium.
