# Supplementary material for: Open-source sensor for measuring oxygen partial pressures below 100 microbars
Source: PLoS One. 2018 Nov 14;13(11):e0206678. doi: 10.1371/journal.pone.0206678 (PMC6235348; doi:10.1371/journal.pone.0206678)
Supplement: S4 File — (ZIP) For latest version, see http://bosaklab.scripts.mit.edu/trace-oxygen-sensor/. (ZIP) [file pone.0206678.s005.zip]

Archive with 7 entries (7 files):
- Attachment100mL_mk2.STL
- Attachment150mL_Extreme.STL
- Attachment250mL_mk2.STL
- Attachment500mL2.STL
- Attachment50mL_Extreme.STL
- licenseCC_BY_4_0.txt
- Readme.txt
