# Supplementary material for: Open-source sensor for measuring oxygen partial pressures below 100 microbars
Source: PLoS One. 2018 Nov 14;13(11):e0206678. doi: 10.1371/journal.pone.0206678 (PMC6235348; doi:10.1371/journal.pone.0206678)
Supplement: S4 File — (ZIP) For latest version, see http://bosaklab.scripts.mit.edu/trace-oxygen-sensor/. (ZIP) [file pone.0206678.s005.zip › Readme.txt]

All models are in millimeters.
Intended production material is SLS Nylon, but other materials could work as well.
M3 screws and nuts required for assembly.
Rod magnets R500A-DM from from Amazing Magnets are required for holding the sensor patch in place.
Carbon black containing paint can be useful for minimizing stray light.
